# Supplementary material for: Dynamic Expression and Gene Regulation of MicroRNAs During Bighead Carp (Hypophthalmichthys nobilis) Early Development
Source: Front Genet. 2022 Jan 19;12:821403. doi: 10.3389/fgene.2021.821403 (PMC8809360; doi:10.3389/fgene.2021.821403)
Supplement: Supplementary file 2 [file DataSheet4.XLSX]

## Sheet: Sheet1.Count
miRNA_id	DS1_1	DS1_2	DS1_3	DS2_1	DS2_2	DS2_3	DS3_1	DS3_2	DS3_3	DS4_1	DS4_2	DS4_3	DS5_1	DS5_2	DS5_3	DS6_1	DS6_2	DS6_3	min	max	Sequence	Length
let-7a	1628	1326	2432	1986	1531	2114	3823	9895	4207	7620	8583	7642	9788	19950	12565	17493	26588	32076	1326	32076	TGAGGTAGTAGGTTGTATAGTT	22
let-7b	405	132	415	33	85	131	57	676	31	122	123	88	194	204	136	457	367	796	31	796	TGAGGTAGTAGGTTGTGTGGTT	22
let-7c-3p	58	82	73	36	36	68	655	858	682	1397	1711	1304	2766	3758	3131	1641	3134	3938	36	3938	CTGTACAACCTTCTAGCTTTCC	22
let-7c-5p	804	500	558	192	151	234	1086	2976	1277	4287	4957	3716	6083	11273	7914	10701	12843	19792	151	19792	TGAGGTAGTAGGTTGTATGGTT	22
let-7d-5p	120	165	145	79	98	73	92	353	121	595	823	586	1627	3681	2508	8728	8191	9080	73	9080	TGAGGTAGTTGGTTGTATGGTT	22
let-7e	96	106	155	41	52	58	65	254	91	355	414	301	409	1214	681	1653	1957	1731	41	1957	TGAGGTAGTAGATTGAATAGTT	22
let-7f	818	353	1046	276	339	710	198	3323	428	614	823	592	570	1128	748	1030	1293	1312	198	3323	TGAGGTAGTAGATTGTATAGTT	22
let-7g	612	960	1060	6742	4655	5901	7452	17393	8489	10063	14404	10639	7747	24183	12232	17057	27332	22818	612	27332	TGAGGTAGTAGTTTGTATAGTT	22
let-7h	73	63	103	143	91	65	147	308	189	177	331	194	166	395	243	383	595	534	63	595	TGAGGTAGTAAGTTGTGTTGTT	22
let-7i	1251	618	1102	3036	2105	3107	4455	10639	5009	5097	6870	5836	3206	7707	4295	4339	6888	7061	618	10639	TGAGGTAGTAGTTTGTGCTGTT	22
let-7j	468	478	684	809	622	897	1139	2181	1161	1307	1844	1313	1019	3006	1380	1648	3364	3110	468	3364	TGAGGTAGTTGTTTGTACAGTT	22
miR-1	15956	18591	17060	6331	7635	15569	56664	207699	76994	349722	512064	371288	357572	1354750	662785	973179	1410421	780921	6331	1410421	TGGAATGTAAAGAAGTATGTAT	22
miR-100-2-3p	180	220	245	843	540	848	5470	9239	6494	6766	8354	6689	4995	8885	6170	4789	6985	8660	180	9239	CAAGCTCGTGTCTATAGGTATG	22
miR-100-3p	2	9	5	32	16	7	56	165	70	132	263	124	103	371	185	289	311	248	2	371	CAAGCTTGTATCTATAGGTATC	22
miR-100-5p	4776	8514	7553	9005	7347	12548	74588	96898	79470	181449	166549	202521	320266	301164	313755	275026	332917	475815	4776	475815	AACCCGTAGATCCGAACTTGTG	22
miR-101a	178	147	165	314	243	383	379	1224	424	886	1158	878	1106	3623	1599	3006	3314	2629	147	3623	TACAGTACTGTGATAACTGAAG	22
miR-101b	51	35	25	92	75	100	143	416	177	237	306	206	219	795	290	390	588	275	25	795	TACAGTACTATGATAACTGAAG	22
miR-103	209	187	286	1068	836	1233	2973	3772	2773	4532	5507	5493	8557	9762	9188	14075	11037	11721	187	14075	AGCAGCATTGTACAGGGCTATGA	23
miR-107a-3p	27	40	73	386	341	289	989	1185	975	1531	1796	1653	2197	2441	2397	3040	2354	2484	27	3040	AGCAGCATTGTACAGGGCTATCA	23
miR-107a-5p	2	1	0	38	22	12	45	86	45	44	104	72	36	127	79	122	176	100	0	176	AGCTTCTTTACAGTGTTGTCTTG	23
miR-107b	4	5	21	76	54	45	102	170	87	181	229	218	245	246	242	225	284	210	4	284	AGCAGCATTGTACAGGGCTTT	21
miR-10a-3p	357	423	457	13765	7894	8433	12392	16582	12897	9688	10397	9369	7681	10664	8179	6437	8614	9738	357	16582	CAAATTCGTGTCTTGGGGAATA	22
miR-10a-5p	7281	7953	9092	126114	80264	111825	204633	265889	216100	214598	216228	218086	218991	261979	241500	262384	241277	252262	7281	265889	TACCCTGTAGATCCGAATTTGT	22
miR-10b-2-3p	36	41	42	1102	761	573	780	1466	809	724	891	613	537	1179	603	549	860	725	36	1466	CAAATACGTCTCTACAGGAAT	21
miR-10b-3p	57	46	73	2217	1377	1807	1995	2343	2054	1297	1324	1251	896	1102	1084	469	673	834	46	2343	ACAGATTCGATTCTAGGGGAGT	22
miR-10b-5p	14604	19348	21406	228718	143949	229730	509044	577671	485091	571709	568953	591702	673629	679644	704363	752975	644887	718752	14604	752975	TACCCTGTAGAACCGAATTTGTG	23
miR-10c-3p	25	33	35	1540	878	1069	1146	1302	1144	507	623	468	414	527	525	199	271	381	25	1540	AAATTCGTATCTAGGGGAGTA	21
miR-10c-5p	3116	3852	4767	47379	30510	36891	97169	141942	104076	141859	147619	150402	174258	203956	182718	237589	195255	179292	3116	237589	TACCCTGTAGATCCGGATTTGT	22
miR-10d-3p	139	148	195	2786	1409	2103	4881	5016	5179	4194	4450	4121	4069	4099	4253	2430	3429	5388	139	5388	CAGATTCGGTTTTAGGGGAGTA	22
miR-10d-5p	6182	7415	7322	45515	28600	51294	152838	172207	166505	183592	176793	191983	273936	262325	282551	352938	285335	356068	6182	356068	TACCCTGTAGAACCGAATGTGTG	23
miR-122	345	194	369	1310	817	720	2428	5349	2775	3601	4067	3497	3695	5389	4752	6791	6134	7343	194	7343	TGGAGTGTGACAATGGTGTTTG	22
miR-124-3p	22	31	55	199	195	202	364	808	402	862	1297	842	1544	2494	1938	6169	3463	2216	22	6169	TAAGGCACGCGGTGAATGCCAA	22
miR-124-4-5p	30	42	10	33	16	35	116	346	111	795	928	746	2075	3567	2210	3899	4916	3828	10	4916	TGTGTTCACAGTGGACCTTGAT	22
miR-124-5p	251	386	417	6042	4020	7350	7992	10337	8238	9116	9964	8889	15747	14574	12465	13540	15669	16777	251	16777	CGTGTTCACAGCGGACCTTGAT	22
miR-124-6-5p	40	73	88	1401	923	2396	1641	1822	1748	1128	1154	1042	1798	1432	1204	1173	1343	2011	40	2396	CGTGTTCACGGCGGACCTTGAT	22
miR-125a	1104	1749	943	516	536	1414	1787	1733	1693	3693	4161	3918	21908	16694	16087	18117	33296	48940	516	48940	TCCCTGAGACCCTTAACCTGTG	22
miR-125b-1-3p	36	87	68	217	199	320	626	744	583	1193	1573	1245	2588	2626	2519	4069	2800	4195	36	4195	ACGGGTTAGGTTCTTGGGAGCT	22
miR-125b-2-3p	4	3	3	14	13	18	103	117	145	126	164	138	129	132	121	130	138	193	3	193	CGGGTTGGGTTCTCGGGAGCT	21
miR-125b-3-3p	16	36	22	12	13	23	204	315	198	692	871	648	1692	1497	1275	1083	955	1233	12	1692	ACAGGTTAAGCTCTTGGGACCT	22
miR-125b-5p	1607	1675	1606	702	775	1544	6837	7300	6961	15218	17115	16636	39926	30805	31029	36233	44457	51871	702	51871	TCCCTGAGACCCTAACTTGTGA	22
miR-125c-3p	7	35	14	6	14	15	296	286	287	309	383	301	559	552	549	648	404	695	6	695	ACGGGTCAGGAGCTTGGGAGAC	22
miR-125c-5p	97	242	142	49	62	93	711	728	644	2478	2724	2278	6691	4879	5360	6816	7872	7568	49	7872	TCCCTGAGACCCTAACTCGTGA	22
miR-126a-3p	237	209	248	121	112	222	643	1516	876	1860	2705	2326	2413	5082	3349	4699	5208	4720	112	5208	TCGTACCGTGAGTAATAATGC	21
miR-126a-5p	22	21	37	63	34	48	223	585	300	586	892	586	479	1455	777	1441	1526	788	21	1526	CATTATTACTTTTGGTACGCG	21
miR-126b-3p	37	61	73	226	137	181	999	1562	1075	1717	2913	2226	1734	3136	2301	4213	3192	2651	37	4213	TCGTACCGTGAGTAATAGTGCA	22
miR-128-3p	1716	2688	2541	11434	8079	12537	34713	39176	37534	49858	50223	45486	72213	68788	54337	72591	75817	94270	1716	94270	TCACAGTGAACCGGTCTCTTTT	22
miR-128-5p	0	0	0	0	0	0	0	0	0	0	0	0	0	1	0	0	1	0	0	1	CGGGGCCGTGGCACTGTATGAGA	23
miR-129-1-3p	2	7	3	5	4	7	10	8	12	3	7	9	11	4	5	68	28	13	2	68	GAAGCCCTTACCCCAAAAAGT	21
miR-129-3p	16	15	19	339	299	440	295	262	272	157	216	161	254	179	183	1247	330	268	15	1247	AAGCCCTTACCCCAAAAAGCAT	22
miR-129-5p	184	322	233	3034	2554	2993	2553	3409	2473	2442	2917	2591	4044	5038	4065	4450	5504	8459	184	8459	CTTTTTGCGGTCTGGGCTTGCT	22
miR-1306	34	30	27	28	31	55	38	27	52	33	33	23	30	29	29	43	32	27	23	55	CCACCTCCCCTGCAAACGTCCA	22
miR-130a	8	2	5	19	15	21	64	83	53	78	115	97	149	139	111	234	128	112	2	234	CAGTGCAATGTTAAAAGGGCAT	22
miR-130b	24	56	96	580	438	433	1460	2095	1620	2599	3050	2595	3065	3329	3411	7344	3144	2680	24	7344	CAGTGCAATAATGAAAGGGCAT	22
miR-130c-3p	32	32	34	225	213	159	697	1033	712	1221	1310	1121	1512	1785	1488	3054	1724	1422	32	3054	CAGTGCAATATTAAAAGGGCAT	22
miR-130c-5p	386	543	643	20502	12073	17714	18076	20557	19408	11334	12726	10364	7930	8328	7069	1643	4075	5269	386	20557	GCCCTTTTTCTGTTGTACTACT	22
miR-132-3p	3	8	7	28	32	41	65	80	66	141	137	129	176	209	206	599	334	355	3	599	TAACAGTCTACAGCCATGGTCG	22
miR-132-5p	0	2	0	0	0	0	0	0	3	2	0	1	4	7	1	12	7	4	0	12	ACCGTGGCATTAGATTGTTACT	22
miR-133a-2-5p	155	31	80	190	43	272	133	1300	468	4667	5931	4809	8828	14454	10223	12380	13311	6261	31	14454	AGCTGGTAAAATGGAACCAAA	21
miR-133a-3p	245	697	643	839	288	284	5116	7239	5705	19402	14611	22752	45515	18937	37255	121564	56566	24226	245	121564	TTTGGTCCCCTTCAACCAGCTG	22
miR-133a-5p	101	356	312	150	252	178	4310	6831	4182	7417	9591	8080	6014	10519	6502	8406	9893	9142	101	10519	AGCTGGTAAAATGGAACCAAAT	22
miR-133b-3p	59	131	229	1129	1533	1454	3380	4163	3663	6781	20303	7014	11817	23568	10025	129576	13591	25308	59	129576	TTTGGTCCCCTTCAACCAGCTA	22
miR-133b-5p	67	77	69	2116	1468	1449	2632	3673	2651	954	1373	1035	777	1079	825	817	810	836	67	3673	GCTGGTCAAATGGAACCAAGTC	22
miR-133c-3p	87	115	143	350	274	225	1546	3256	1444	3449	5940	3912	4712	6421	4734	27095	9797	4539	87	27095	TTTGGTCCCTTTCAACCAGCTA	22
miR-133c-5p	25	40	34	448	298	316	1034	1286	1069	776	993	803	833	842	763	812	662	736	25	1286	GCTGGTAAAACGGAACCAAGTC	22
miR-135a	6	10	6	0	3	6	8	10	9	14	25	3	13	26	16	24	59	22	0	59	TATGGCTTTTTATTCCTATGTGA	23
miR-135b-3p	102	150	180	1443	1169	2744	4399	4892	4615	3659	5110	3788	4654	5495	4461	6070	4096	4912	102	6070	ATATAGGGATGGAAGCCATGCA	22
miR-135b-5p	23	26	28	81	67	76	193	794	322	750	1164	719	463	2182	822	635	2352	1029	23	2352	TATGGCTTTTTATTCCTATCTG	22
miR-135c	26	38	30	29	29	38	83	257	98	267	510	302	378	1260	573	2400	2187	1273	26	2400	TATGGCTTTCTATTCCTATGTG	22
miR-137-3p	3	2	3	6	5	6	10	24	22	69	109	55	78	230	114	605	385	224	2	605	TTATTGCTTAAGAATACGCGTA	22
miR-137-5p	11	22	24	62	45	95	310	315	278	320	389	334	641	483	386	1279	865	1037	11	1279	ACGGGTATTCTTGGGTGGATAATA	24
miR-138-3p	3	5	1	8	9	11	52	48	47	120	129	113	153	170	169	92	150	165	1	170	GCTATTTCACAACACCAGGGT	21
miR-138-5p	9	3	11	4	5	12	32	62	38	83	89	106	199	269	190	395	319	426	3	426	AGCTGGTGTTGTGAATCAGGCC	22
miR-1388-3p	2	0	2	5	2	4	9	9	9	11	14	4	14	16	22	21	24	28	0	28	ATCTCAGGTTCGTCAGCCCATG	22
miR-1388-5p	7	3	3	9	18	7	12	30	7	15	22	17	11	32	23	15	52	36	3	52	AGGACTGTCCAACCTGAGAATG	22
miR-139-3p	18	16	23	404	197	626	571	428	509	317	311	283	333	228	213	264	186	376	16	626	TGGGGAGGCAGCGCTGTTGGAAT	23
miR-139-5p	0	0	0	0	0	0	1	1	0	0	4	3	0	0	0	0	7	1	0	7	TCTACAGTGCATGTGTCT	18
miR-140-3p	578	799	915	3656	2873	4703	12205	15698	13460	18881	17778	21677	37244	33130	30815	47423	35414	39717	578	47423	TACCACAGGGTAGAACCACGGAC	23
miR-140-5p	200	339	341	1493	1086	1378	4834	6970	5342	7912	9449	8010	10346	14859	10760	16572	17177	13119	200	17177	CAGTGGTTTTACCCTATGGTAG	22
miR-141-3p	574	560	539	1137	1035	993	3218	5816	3174	7395	9659	6500	9253	22302	11844	14249	18009	16693	539	22302	TAACACTGTCTGGTAACGATGC	22
miR-141-5p	0	0	0	0	1	1	0	1	0	0	0	1	0	0	0	0	3	2	0	3	CATCTTACCTGACAGTGCTTGG	22
miR-142a-3p	31	30	45	2	9	16	46	185	56	317	510	326	418	1124	517	940	1144	729	2	1144	TGTAGTGTTTCCTACTTTATGGA	23
miR-142a-5p	5	4	8	2	2	2	1	33	2	14	24	14	37	62	28	44	63	33	1	63	CATAAAGTAGAAAGCACTACT	21
miR-142b-5p	1	2	0	0	2	0	0	3	0	3	2	2	11	17	9	22	29	7	0	29	CATAAAGTAGACAGCACTACTA	22
miR-143	2283	2269	2002	755	851	1516	2567	9548	3103	20423	24240	20128	52458	117200	78314	129056	121689	122846	755	129056	TGAGATGAAGCACTGTAGCTC	21
miR-144-3p	21	1	36	3	20	32	0	136	9	16	27	11	24	67	17	41	108	38	0	136	TACAGTATAGATGATGTACT	20
miR-144-5p	73	153	111	311	209	259	236	789	298	2262	3081	2408	4299	12654	7060	9229	14383	11952	73	14383	GGATATCATCGTATACTGTAAGT	23
miR-145-3p	312	365	455	448	400	492	1360	3275	1458	10491	11924	9857	17670	30868	21176	13982	23860	20673	312	30868	GGATTCCTGGAAATACTGTTCT	22
miR-145-5p	15	19	23	4	5	4	3	17	1	11	26	15	72	56	33	208	110	87	1	208	GTCCAGTTTTCCCAGGAATCCC	22
miR-146a	277	306	267	5995	4669	3913	4777	7842	4616	4530	5704	4250	3111	6473	4478	10351	10272	15411	267	15411	TGAGAACTGAATTCCATAGATGG	23
miR-146b	82	47	55	18	39	20	71	147	52	304	354	282	564	547	758	662	721	3352	18	3352	TGAGAACTGAATTCCAAGGGTG	22
miR-148	1880	2386	2548	11831	9310	11536	26000	88812	36402	53337	90569	58885	35313	162009	60480	60389	131636	69691	1880	162009	TCAGTGCATTACAGAACTTTGT	22
miR-150	10	11	6	63	51	98	86	81	116	43	54	49	40	43	50	54	28	40	6	116	TCTCCCAATCCTTGTACCAGTG	22
miR-152	542	591	841	5282	4752	3316	9694	38071	13560	30640	46683	33435	20747	74510	39108	41378	52819	32711	542	74510	TCAGTGCATGACAGAACTTTGG	22
miR-153a-3p	6	9	4	7	1	15	29	68	29	74	120	78	100	439	177	417	457	296	1	457	TTGCATAGTCACAAAAGTGATC	22
miR-153a-5p	3	0	3	48	31	64	64	108	67	101	220	116	53	224	88	128	163	78	0	224	GTCATTTTTGTGATGTTGCAGCT	23
miR-153b-3p	64	125	91	51	86	139	547	1217	690	1992	3122	2058	2343	7031	3798	5440	7276	6079	51	7276	TTGCATAGTCACAAAAATGAGC	22
miR-153b-5p	9	17	23	229	144	231	364	887	461	476	825	512	176	661	271	367	577	270	9	887	GTCATTTTTGTGGTTTGCAGCT	22
miR-153c-3p	11	25	8	5	9	19	31	91	60	189	312	203	311	1409	494	1487	2006	1179	5	2006	TTGCATAGTCACAAAAATGATC	22
miR-153c-5p	3	0	9	25	22	40	53	165	93	141	315	124	73	310	114	143	184	65	0	315	GTCATTTTTGTGATTTGCAGCT	22
miR-155	23	23	39	37	27	41	63	129	114	179	181	145	146	182	138	223	218	284	23	284	TTAATGCTAATCGTGATAGGGG	22
miR-15a-3p	0	3	1	10	4	10	8	27	17	29	22	29	32	55	36	37	30	24	0	55	CAGGCCGTACTGTGCTGCGGCA	22
miR-15a-5p	10	18	22	112	86	92	197	313	217	385	596	448	334	834	534	999	824	594	10	999	TAGCAGCACAGAATGGTTTGTG	22
miR-15b-3p	0	0	0	0	0	5	0	2	0	0	1	0	0	3	1	0	0	0	0	5	CGAATCATGATGTGCTGTCACT	22
miR-15b-5p	44	48	54	447	409	442	744	1729	880	1637	2587	1892	1273	3680	2140	4519	3266	2077	44	4519	TAGCAGCACATCATGGTTTGTA	22
miR-15c	0	2	0	3	2	1	3	5	1	0	3	7	7	2	4	6	3	3	0	7	AAGCAGCGCGTCATGGTTTTC	21
miR-16a	170	152	272	1017	602	889	1128	2843	1742	2564	2421	2595	1324	3427	2584	3987	3895	2851	152	3987	TAGCAGCACGTAAATATTGGTG	22
miR-16b	631	731	739	5237	3772	3935	9071	9513	8369	7298	11977	7439	5973	9972	7188	9771	13969	10091	631	13969	TAGCAGCACGTAAATATTGGAG	22
miR-16c-3p	54	60	60	789	542	917	1018	1462	1103	1274	1444	1264	1264	1824	1402	910	1404	1600	54	1824	TCCAATATTGCTCGTGCTGCTGA	23
miR-16c-5p	374	472	492	3207	2059	2584	4925	8481	6060	5078	8414	5134	3882	9942	5346	5195	10624	7472	374	10624	TAGCAGCATGTAAATATTGGAG	22
miR-1788-3p	0	0	0	0	0	1	0	2	1	8	9	8	27	21	17	12	8	17	0	27	CAGGCAGCTAAAGCAAGTCTG	21
miR-1788-5p	1	0	5	1	1	1	1	11	3	27	29	24	30	57	32	67	48	49	0	67	GGCTTGTTTTAAGTTGCCTGCG	22
miR-17a-2-3p	10	26	18	711	516	770	719	683	627	353	540	405	399	386	350	430	304	329	10	770	ACTGCAGTGGAGGCACTTCAAGC	23
miR-17a-3p	5	7	11	401	220	342	301	383	333	259	285	236	243	258	247	294	184	154	5	401	ACTGCAGTGGAGGCACTTCTAG	22
miR-17a-5p	472	636	770	7925	6900	6580	13180	19217	13282	18371	25024	19698	16323	29297	21259	33324	22918	19818	472	33324	CAAAGTGCTTACAGTGCAGGTA	22
miR-181a-2-3p	548	1005	763	16092	8671	18645	18086	19438	18129	10012	11456	10052	28853	23792	22384	19546	21874	31290	548	31290	ACCATCGACCGTTGACTGTACC	22
miR-181a-3p	1240	2060	2305	49690	32194	50331	53201	64794	50864	45743	47436	45945	68257	67770	63736	29706	55875	84152	1240	84152	ACCATCGACCGTTGATTGTACC	22
miR-181a-5p	1542	2594	2012	2962	2554	3237	11031	13329	10429	29254	36073	28603	77277	83000	69312	118673	133289	141031	1542	141031	AACATTCAACGCTGTCGGTGAGT	23
miR-181b-3p	21	24	35	405	257	171	315	727	426	398	717	420	555	1619	624	867	1413	1105	21	1619	CTCACTGATCAATGAATGCAAA	22
miR-181b-5p	142	253	234	773	583	871	2388	2718	2296	3727	4210	3466	6330	7429	6082	8506	8795	12765	142	12765	AACATTCATTGCTGTCGGTGGG	22
miR-181c-3p	75	148	158	1177	1057	1813	2000	2508	2329	3519	4250	3885	8422	7591	7896	6575	4387	5328	75	8422	CTCGCCGGACAATGAATGAGAA	22
miR-181c-5p	62	110	80	112	113	181	385	548	427	1265	1446	1229	3531	3993	3524	5761	5449	7100	62	7100	CACATTCATTGCTGTCGGTGGG	22
miR-182-3p	19	30	11	69	54	61	197	466	160	313	429	301	319	1043	346	250	1323	705	11	1323	TGGTTCTAGACTTGCCAACTA	21
miR-182-5p	487	797	758	3203	2827	3092	9097	18822	11686	15372	20924	17180	18963	34711	24666	43180	40999	48709	487	48709	TTTGGCAATGGTAGAACTCACA	22
miR-183-3p	0	0	1	5	11	4	26	35	28	30	49	40	46	50	39	139	78	72	0	139	TGAATTACCAAAGGGCCATAA	21
miR-183-5p	766	1443	1354	5092	3954	5133	16478	29314	17943	26891	31680	27011	27734	48728	32888	57602	64979	69112	766	69112	TATGGCACTGGTAGAATTCACTG	23
miR-184	1303	5484	3092	6953	6037	9018	46255	57304	45465	76170	96754	74981	92193	93238	87031	122728	76660	99453	1303	122728	TGGACGGAGAACTGATAAGGGC	22
miR-187	44	44	49	60	48	55	155	293	199	300	394	320	473	1059	571	680	1293	1448	44	1448	TCGTGTCTTGTGTTGCAGCC	20
miR-18a	36	41	22	276	286	279	598	1148	633	1157	1772	1369	1170	2527	1668	4012	2073	1272	22	4012	TAAGGTGCATCTAGTGCAGATA	22
miR-18b-3p	0	0	3	36	31	85	39	47	39	21	40	32	35	18	21	32	15	14	0	85	CTGCCCTAAGTGCCCCTTCTGG	22
miR-18b-5p	2	11	9	87	68	105	109	272	149	260	411	257	227	664	359	705	483	256	2	705	TAAGGTGCATTTAGTGCAGATA	22
miR-18c	2147	2651	2979	15419	11240	13482	26369	62417	33475	41420	59420	38794	31608	83795	43125	42648	61966	49108	2147	83795	TAAGGTGCATCTTGTGTAGTTA	22
miR-190a	0	0	0	0	0	0	0	0	1	6	5	1	1	15	10	15	14	11	0	15	TGATATGTTTGATATATTAGGT	22
miR-190b	40	156	46	35	44	46	20	287	38	227	413	310	1313	7567	2379	6992	16343	7187	20	16343	TGATATGTTTGATATTCGGTTG	22
miR-192	121	154	139	2528	1730	1545	2071	3886	1848	2560	3259	2677	2777	4782	3703	2921	4970	5588	121	5588	ATGACCTATGAATTGACAGCC	21
miR-193a-3p	7	0	0	1	1	2	0	2	2	2	2	2	0	3	5	13	2	3	0	13	AACTGGCCTACAAAGTCCCAGT	22
miR-193a-5p	0	1	5	97	66	79	136	130	135	61	60	40	61	54	53	85	33	55	0	136	TGGGTCTTTGCGGGCAAGGTGA	22
miR-193b-3p	14	20	23	77	44	99	301	339	287	613	828	679	1081	761	943	5640	1679	1093	14	5640	AACTGGCCCGCAAAGTCCCGCT	22
miR-193b-5p	0	1	1	3	5	4	26	26	25	19	30	12	36	21	23	18	25	22	0	36	CGGGACTTTGGGGGCGAGATG	21
miR-194a	29	43	23	157	156	90	199	319	163	305	341	255	410	488	359	403	521	544	23	544	TGTAACAGCAACTCCATGTGG	21
miR-196a-5p	449	512	826	18179	11262	9014	20746	36025	20523	17050	23628	17098	8330	14835	11779	9277	13553	12003	449	36025	TAGGTAGTTTCATGTTGTTGGG	22
miR-196b	397	426	626	15820	10577	8851	14761	23543	15735	11251	15218	11269	5588	9718	7560	6327	9080	7542	397	23543	TAGGTAGTTTCAAGTTGTTGGG	22
miR-196c	2	3	9	53	32	19	57	139	61	62	75	55	18	50	20	12	37	33	2	139	TAGGTAGTTTGATGTTGTTGGG	22
miR-196d	0	0	2	11	3	6	10	19	11	10	12	4	5	5	3	3	4	7	0	19	TAGGTAGTTTTATGTTGTTGGG	22
miR-199-3-3p	32	50	29	20	18	36	207	392	238	807	1001	878	1342	2001	1560	3098	2810	2055	18	3098	ACAGTAGTCCGCACATTGGTT	21
miR-199-3p	2370	2052	1804	1223	1041	1929	4874	14424	6305	21952	32910	22928	25964	80341	41378	54659	92315	63623	1041	92315	TACAGTAGTCTGCACATTGGTT	22
miR-199-5p	4452	6705	5973	8384	6386	10607	61608	78115	57347	145861	175023	157943	269636	285152	248259	186717	368331	382649	4452	382649	CCCAGTGTTCAGACTACCTGTTC	23
miR-19a-3p	21	29	24	198	160	187	309	584	316	577	840	615	521	1320	782	1257	1089	515	21	1320	TGTGCAAATCTATGCAAAACTGA	23
miR-19a-5p	0	0	0	4	3	3	4	9	4	2	6	0	3	13	6	4	5	3	0	13	CTAGTTTTGCATAGTTGCACTA	22
miR-19b-3p	218	188	255	2056	1558	1338	3103	4794	2698	4640	6242	5307	5055	8210	5902	14784	8674	4895	188	14784	TGTGCAAATCCATGCAAAACTGA	23
miR-19b-5p	4	1	1	16	12	15	14	42	19	20	32	15	10	29	9	29	35	19	1	42	AGTTTTGCTGGTTTGCATTCAG	22
miR-19c-3p	163	213	206	1612	1219	1009	3338	3954	2854	5363	5943	4911	5598	6664	5485	9854	7447	4643	163	9854	TGTGCAAATCCATGCAAAACTCG	23
miR-19c-5p	1	0	0	5	6	1	3	7	6	4	11	5	2	12	6	3	8	1	0	12	AGTTTTGCAGGATTGCATCCGG	22
miR-19d-3p	128	110	155	786	654	721	1405	1865	1364	2195	2678	2566	3215	3106	3113	9771	4127	2973	110	9771	TGTGCAAACCCATGCAAAACTGA	23
miR-19d-5p	0	0	0	0	0	1	0	0	0	0	0	0	0	0	0	0	0	0	0	1	AGCTTTGCGGGGTGGGCAGTCAGC	24
miR-200a-3p	464	703	940	1850	1440	1355	3074	7919	3937	8686	13969	9941	10138	22588	12713	17980	20496	15640	464	22588	TAACACTGTCTGGTAACGATGT	22
miR-200a-5p	615	829	961	28587	23226	23231	24966	37834	25480	21691	29453	20846	16372	22458	16434	11598	12448	19040	615	37834	CATCTTACCGGACAGTGCTGGA	22
miR-200b-3p	406	707	588	3008	2412	973	3276	11484	6455	7247	14030	11674	12724	22833	16517	25708	19780	13577	406	25708	TAATACTGCCTGGTAATGATGA	22
miR-200b-5p	17	38	54	1649	1040	1049	1499	1675	1393	822	1174	892	576	659	614	637	429	548	17	1675	CATCTTACGAGGCAGCATTGGA	22
miR-200c-3p	406	106	630	172	170	1180	3024	829	535	4537	1905	1187	1703	2707	1924	3553	3086	9457	106	9457	TAATACTGCCTGGTAATGATGC	22
miR-200c-5p	10	16	13	162	96	52	181	424	246	242	455	236	203	470	222	277	331	395	10	470	CATCTTACAAGGCAGTTTTGGA	22
miR-202-3p	1	1	0	0	0	0	0	2	0	0	1	2	1	2	1	1	0	0	0	2	AGAGGCATAGGGCATGGGAAAA	22
miR-202-5p	143	91	215	8	63	1	10	32	12	55	71	48	41	95	62	57	106	39	1	215	TTCCTATGCATATACCTCTTTG	22
miR-203a-3p	4721	6479	8562	109411	87921	61324	190974	294584	178863	249917	337995	240781	236483	349757	265207	231883	206148	240625	4721	349757	GTGAAATGTTTAGGACCACTTG	22
miR-203a-5p	5	1	11	53	47	33	60	93	35	41	118	51	37	99	43	120	117	48	1	120	AGTGGTTCTTAACAGTTCAACAGT	24
miR-203b-3p	6961	9190	12280	212819	155028	114041	327084	506872	317490	319097	402650	308427	273152	356385	265342	204147	216542	252892	6961	506872	GTGAAATGTTCAGGACCACTTG	22
miR-203b-5p	36	55	59	2054	1757	1177	1442	2312	1437	1121	2064	1074	688	1499	793	1064	1033	998	36	2312	AGTGGTTCTCAACAGTTCAACA	22
miR-204-2-3p	1	0	0	0	2	3	9	15	13	20	32	20	45	33	28	59	54	42	0	59	GCTGGGACAGCAAAGGGAGGT	21
miR-204-3p	0	0	0	5	3	3	6	11	9	11	10	8	3	11	2	17	8	7	0	17	GGCTGGGAAGTCAAAGGGACGC	22
miR-204-5p	543	795	817	974	853	1191	7431	10085	7293	13797	19730	13472	22278	21618	17904	81060	38877	28567	543	81060	TTCCCTTTGTCATCCTATGCCT	22
miR-205-3p	17	10	15	844	682	386	581	1134	526	592	1122	644	324	755	431	745	638	484	10	1134	GATTTCAGTGGTGTGAAGTGTA	22
miR-205-5p	2286	4690	5565	61181	51725	83993	135279	122880	139274	107151	136930	110881	142642	99776	104503	98893	101156	117533	2286	142642	TCCTTCATTCCACCGGAGTCTG	22
miR-206-3p	19352	27735	33107	178404	120934	155143	539295	714128	596727	814856	867827	861344	811294	974618	982543	1810680	1040569	1152860	19352	1810680	TGGAATGTAAGGAAGTGTGTGG	22
miR-206-5p	188	148	240	4413	2615	3153	6578	8788	7061	4530	6568	5389	4148	4089	3985	13785	6299	4341	148	13785	ACATGCTTCCTTATATGCCCATA	23
miR-20a-3p	28	44	31	1014	791	836	908	1495	1050	765	1102	832	668	1208	841	858	863	711	28	1495	ACTGCAGTGTGAGCACTTGAAG	22
miR-20a-5p	2897	3842	4552	62391	46697	47715	89873	141224	93052	125119	145963	128052	94653	194306	129379	151030	147800	109795	2897	194306	TAAAGTGCTTATAGTGCAGGTAG	23
miR-20b-5p	799	1034	1567	15019	11968	13103	28140	37216	31935	37883	41393	37543	37762	40945	37911	51106	38208	35416	799	51106	CAAAGTGCTCACAGTGCAGGTAG	23
miR-21	12533	16209	16390	232081	178101	284296	304675	468123	342412	321317	392905	364359	251823	478021	351778	400107	458532	516441	12533	516441	TAGCTTATCAGACTGGTGTTGGC	23
miR-210-3p	5	9	5	51	45	32	161	262	189	208	334	281	481	573	530	1097	511	473	5	1097	CTGTGCGTGTGACAGCGGCTAA	22
miR-210-5p	26	31	19	230	138	159	543	844	719	494	698	618	982	1206	1024	1093	954	916	19	1206	AGCCACTGACTAACGCACATTG	22
miR-212	0	0	0	0	1	0	0	0	2	0	2	3	0	2	1	11	7	4	0	11	TAACAGTCTACAGTCATGGCT	21
miR-214	29	56	29	18	22	25	276	352	271	853	940	824	1789	1538	1557	4470	2631	2333	18	4470	ACAGCAGGCACAGACAGGCAG	21
miR-216a	17	32	18	18	11	10	22	103	31	200	300	225	594	1289	642	1563	1875	1023	10	1875	TAATCTCAGCTGGCAACTGTGA	22
miR-216b	1097	1902	1115	843	903	1420	5765	11756	6322	37615	41393	37238	89209	135425	98167	141346	123530	122481	843	141346	TAATCTCTGCAGGCAACTGTGA	22
miR-217	91	187	124	77	88	103	502	1031	565	3036	3561	3037	5731	11148	7092	11111	11007	9640	77	11148	TACTGCATCAGGAACTGATTGG	22
miR-2184	0	0	0	1	2	0	1	1	0	1	4	2	1	1	3	6	10	1	0	10	AACAGTAAGAGTTTATGTGCT	21
miR-2187-3p	0	0	0	14	14	11	11	28	13	21	15	16	16	40	26	13	39	28	0	40	TTACAGGCTATGCTAATCTATG	22
miR-2187-5p	2	1	0	11	9	3	15	43	27	23	26	19	18	58	29	22	62	26	0	62	TTAATTAGTATAGCCTGTTTTA	22
miR-2188-3p	0	0	0	1	0	0	0	0	1	3	0	0	2	8	3	5	7	4	0	8	CTGTGTGAGGTTAGACCTATC	21
miR-2188-5p	18	11	21	1	1	6	11	4	4	13	10	8	34	37	50	136	55	64	1	136	AAGGTCCAACCTCACATGTCC	21
miR-218a	718	715	720	3902	2202	2532	8282	16376	9197	8460	14328	10231	9316	28012	10961	18493	30128	28415	715	30128	TTGTGCTTGATCTAACCATGTG	22
miR-218b	216	229	120	259	586	604	665	3983	2101	2826	4250	1794	2948	8952	4034	9459	16516	7963	120	16516	TTGTGCTTGATCTAACCATGCA	22
miR-2191	0	1	0	0	0	0	0	1	0	0	0	0	0	0	0	1	0	0	0	1	TCACACCTACAATCCCTGGCA	21
miR-2192	0	0	0	0	0	0	0	0	0	0	0	0	0	0	0	2	0	0	0	2	AAAGTGAAAGGTGACTGAGAC	21
miR-219-3p	4	1	14	43	17	38	108	151	140	168	217	169	97	87	85	44	44	89	1	217	GGAGTTGTGGATGGACATCACGC	23
miR-219-5p	16	12	6	17	14	37	46	134	52	126	224	157	169	502	226	184	330	202	6	502	TGATTGTCCAAACGCAATTCTT	22
miR-221-3p	1570	2323	2856	19253	13496	15288	57155	76647	62834	64898	82458	70300	59364	89095	68834	55233	62874	69946	1570	89095	AGCTACATTGTCTGCTGGGTTTC	23
miR-221-5p	143	221	270	5774	3976	4764	6781	8335	6171	6199	6516	6166	4766	5630	5440	5192	4467	4430	143	8335	ACCTGGCATACAATGTAGATTTCTGT	26
miR-222a-3p	1099	1747	2256	20851	14834	23504	56918	51329	56315	45913	51204	48027	50616	44618	46868	43049	33890	42943	1099	56918	AGCTACATCTGGCTACTGGGTCTC	24
miR-222a-5p	827	1014	1168	33917	23479	27206	34762	58377	38405	19039	26827	20553	10775	21633	15012	8326	11584	13553	827	58377	TGCTCAGTAGTCAGTGTAGATCC	23
miR-223	3	2	8	0	0	0	4	11	3	28	51	48	81	68	80	175	95	84	0	175	TGTCAGTTTGTCAAATACCCC	21
miR-22a-3p	18489	19238	25956	50132	40967	43591	126446	198459	140344	255141	276212	251064	324626	425626	349933	356175	353010	392809	18489	425626	AAGCTGCCAGCTGAAGAACTGT	22
miR-22a-5p	160	219	260	924	667	534	1926	4219	2257	3634	5118	3517	3091	6750	3713	2852	6142	4567	160	6750	AGTTCTTCACTGGCAAGCTTTA	22
miR-22b-3p	60	37	46	46	46	57	130	177	132	285	321	265	421	523	419	948	530	420	37	948	AAGCTGCCAGTTGAAGAGCTGT	22
miR-22b-5p	156	110	161	218	132	139	242	452	343	365	530	402	274	653	371	401	581	570	110	653	CGTTCTTCACTGGCTAGCTTTA	22
miR-23a-3-5p	1	2	1	51	29	15	31	60	26	27	31	27	20	15	25	73	30	31	1	73	GGATTCCTGGCAGAGTGATTT	21
miR-23a-3p	111	71	158	274	179	208	787	1323	775	1760	2359	2045	2537	2659	2898	2967	2942	2756	71	2967	ATCACATTGCCAGGGATTTCCA	22
miR-23a-5p	0	0	0	1	0	0	0	1	0	1	2	0	0	1	4	1	1	1	0	4	GAATTCCTGGCAGAGTGATTT	21
miR-23b	48	42	49	107	102	123	319	336	357	544	568	592	605	562	756	954	564	792	42	954	ATCACATTGCCAGGGATTACCA	22
miR-24	295	270	320	2037	1461	1718	3948	5014	3986	4479	5542	4449	5166	6326	5576	7794	6622	7493	270	7794	TGGCTCAGTTCAGCAGGAACAG	22
miR-25-3p	2658	2955	3714	31505	22951	29807	45580	70958	49468	47396	62517	52374	40127	68302	48287	38514	57217	59815	2658	70958	CATTGCACTTGTCTCGGTCTGA	22
miR-26a-2-3p	8	12	14	228	127	125	178	433	239	264	355	205	113	346	166	119	226	126	8	433	CCTATTCATGATTACTTGCACT	22
miR-26a-3p	179	234	337	4704	2561	2689	6896	10449	6640	7919	10364	7393	7735	11655	8157	7744	7553	10790	179	11655	CCTATTCGGGATGACTTGGTTC	22
miR-26a-5p	9368	10450	13077	79512	57548	65176	124647	194412	143044	181049	244674	183145	198084	269353	202860	220732	288404	260595	9368	288404	TTCAAGTAATCCAGGATAGGCT	22
miR-26b	278	340	479	1437	1116	882	2486	4964	2928	6276	8604	6110	5918	12926	7314	12791	14706	8577	278	14706	TTCAAGTAATCCAGGATAGGTT	22
miR-27a-3p	122	136	145	303	186	247	485	1114	496	739	1033	704	651	1168	715	677	1442	855	122	1442	TTCACAGTGGCTAAGTTCCGCT	22
miR-27a-5p	118	143	156	7133	4420	6874	5352	6016	4933	2490	3098	2616	2554	3632	3139	3861	3420	4616	118	7133	AGGACTTAGCTCACTCTGTGAACA	24
miR-27b-3p	2506	2732	3317	33983	20925	23146	51023	91160	48405	54435	80484	56410	39435	89948	52206	28979	72384	70209	2506	91160	TTCACAGTGGCTAAGTTCTGCA	22
miR-27b-5p	24	34	27	933	545	763	575	617	531	297	480	404	273	467	414	440	457	582	24	933	AGAGCTTAGCTGATTGGTGAACA	23
miR-27c-3p	26	19	15	54	30	49	113	286	118	202	324	255	191	594	291	257	600	401	15	600	TTCACAGTGGTTAAGTTCTGC	21
miR-27c-5p	0	0	0	0	0	3	0	0	1	0	0	1	1	0	0	0	0	0	0	3	CTTAACCCACTTGTGAACAATG	22
miR-27d	112	34	29	227	112	107	451	1227	519	621	828	851	457	644	538	343	809	1359	29	1359	TTCACAGTGGCTAAGTTCTTCA	22
miR-27e	211	263	363	264	228	371	2439	4726	2507	5781	9507	5419	5387	12373	6676	4051	10018	8872	211	12373	TTCACAGTGGCTAAGTTCAGTG	22
miR-29a	8	9	9	3	2	2	4	31	9	28	21	9	9	37	23	76	52	35	2	76	TAGCACCATTTGAAATCGGTTA	22
miR-29b	6	3	13	3	4	7	2	22	3	7	11	11	6	18	7	32	17	13	2	32	TAGCACCATTTGAAATCAGTGT	22
miR-301a	0	0	2	13	1	0	1	3	2	46	33	34	2	14	12	11	40	103	0	103	CAGTGCAATAGTATTGTCAAAG	22
miR-301b-3p	1	1	0	2	16	15	11	62	18	10	14	48	12	113	91	41	39	44	0	113	CAGTGCAATAGTATTGTCATTG	22
miR-301b-5p	30	50	72	563	374	623	934	1800	1331	784	1209	844	383	1009	545	220	599	726	30	1800	GCTTTGACGATGTTGCACTAC	21
miR-301c-3p	0	0	0	5	3	7	44	13	41	27	82	19	77	85	8	130	94	9	0	130	CAGTGCAATAGTATTGTCATAG	22
miR-301c-5p	42	43	39	830	544	711	843	1362	1102	835	1122	844	588	1171	694	430	789	902	39	1362	GCTCTGACGATGTTGCACTAC	21
miR-30a-3p	0	0	0	4	0	2	2	1	0	0	1	0	0	1	0	0	0	2	0	4	CTTTCAGTCTGATGTTTGCTGC	22
miR-30a-5p	0	0	1	0	0	0	2	1	0	5	2	1	6	0	6	9	4	6	0	9	TGTAAACATTCCCGACTGGAAG	22
miR-30b	473	511	752	2324	2173	2153	4769	6743	4656	7285	10288	7020	7733	9496	7602	25093	15523	8264	473	25093	TGTAAACATCCTACACTCAGCT	22
miR-30c-3p	124	192	229	5903	4018	5573	5744	5472	5975	4366	4785	3740	4418	3230	3314	2375	2396	3215	124	5975	CCGGGAGTGGGATGTTTGCGCT	22
miR-30c-5p	303	351	417	1355	1054	1687	3268	2922	3440	2742	3162	2857	3787	3356	3039	1837	2994	4687	303	4687	TGTAAACATCCTACACTCTCAG	22
miR-30d	886	756	890	938	881	1826	2553	2633	2719	3264	3378	3492	7876	6142	6573	10269	7091	9585	756	10269	TGTAAACATCCCCGACTGGAAG	22
miR-30e-3p	577	777	845	18527	12450	13230	19164	31717	21823	18519	25598	19697	14161	24333	16468	16837	18107	23438	577	31717	CTTTCAGTCGGATGTTTGCAGC	22
miR-30e-5p	46	52	81	252	241	239	630	1126	665	1105	1508	1117	1538	2891	1816	2537	2984	2171	46	2984	TGTAAACATCCTTGACTGGAAG	22
miR-31	0	0	0	2	0	1	0	0	0	0	0	0	0	0	0	0	3	0	0	3	GGCAAGATGTTGGCATAGCTG	21
miR-338	2	1	10	3	1	5	2	11	2	11	7	7	7	13	8	19	31	22	1	31	TCCAGCATCAGTGATTTTGTTG	22
miR-34a	38	55	48	521	371	577	682	1290	883	1074	1412	1215	1156	2422	1802	3207	2579	1987	38	3207	TGGCAGTGTCTTAGCTGGTTGT	22
miR-34b	1	2	1	6	6	5	14	52	29	85	166	113	105	341	165	201	289	170	1	341	TAGGCAGTGTTGTTAGCTGATTG	23
miR-34c-3p	8	6	7	15	10	21	55	53	41	214	256	184	368	233	260	404	256	261	6	404	AATCACTAACCTCACTACCAGG	22
miR-34c-5p	0	0	0	0	0	0	1	3	0	2	3	6	4	7	4	5	8	9	0	9	AGGCAGTGCAGTTAGTTGATTAC	23
miR-363-3p	3425	4513	4393	36180	28557	33617	73202	138582	75737	97208	129594	105159	82695	174585	94263	66042	141215	118309	3425	174585	AATTGCACGGTATCCATCTGTA	22
miR-363-5p	0	3	0	7	7	3	5	4	9	7	12	6	2	7	2	1	2	2	0	12	CGGGTGGATGACTCTGCAATTTT	23
miR-365	18	18	51	89	72	83	176	199	187	342	390	358	574	433	544	2490	698	455	18	2490	TAATGCCCCTAAAAATCCTTAT	22
miR-375	305	316	419	948	646	877	2196	3689	2546	5379	6836	5857	7851	10341	8410	8382	8206	10061	305	10341	TTTGTTCGTTCGGCTCGCGTTA	22
miR-429a	503	675	952	6614	5117	3597	10928	23372	12304	18216	30855	17310	13826	29149	17779	29967	27477	16588	503	30855	TAATACTGTCTGGTAATGCCGT	22
miR-429b	11	20	13	65	53	30	165	367	173	579	735	439	561	899	730	2172	986	628	11	2172	TAATACTGCCTGGTAATGCCAT	22
miR-430a-11-5p	0	2	0	0	0	0	0	0	0	0	0	0	0	0	0	0	0	0	0	2	ACCCTCACAAAAGCACTGACT	21
miR-430a-3p	489090	622694	926240	1557486	1201286	1335111	951084	1334477	1063896	589220	625678	591952	308118	354952	332151	277371	199198	243983	199198	1557486	TAAGTGCTATTTGTTGGGGTAG	22
miR-430a-5p	100	82	95	9	5	21	7	4	8	6	2	5	4	1	4	6	3	0	0	100	ACCCTCACAAAGGCACTGACT	21
miR-430b-3p	41404	47548	86398	499210	430489	485558	264981	369447	303780	148323	194296	163449	70185	79695	85091	70263	46970	49618	41404	499210	AAAGTGCTATCAAGTTGGGGTAG	23
miR-430b-5p	19892	13083	47158	6001	4075	3727	2709	7026	3147	1959	2717	1854	795	2403	1240	449	1564	932	449	47158	CAACTCTAACTTTAGCATCTTTC	23
miR-430c-3p	43378	62568	92177	166758	138466	125245	103809	145633	110329	60024	75272	58341	30369	36021	32220	51318	22993	21583	21583	166758	TAAGTGCTTCTCTTTGGGGTAG	22
miR-430i-3p	28	430	219	1360	1883	2188	667	1178	1762	341	416	438	220	497	25	214	157	147	25	2188	TAAGTGCTATTTGTTGGCGTAG	22
miR-451	550	168	1826	152	446	1374	24	10033	122	455	771	236	57	184	79	155	199	1033	24	10033	AAACCGTTACCATTACTGAGTT	22
miR-454a	0	0	0	0	0	2	3	8	3	18	13	9	15	31	33	80	42	34	0	80	TAGTGCAATATTGCTAATAGGG	22
miR-454b	5	5	11	46	24	36	112	251	143	464	476	318	393	817	556	1280	924	592	5	1280	TAGTGCAATATTGCTTATAGGG	22
miR-455-2-5p	7	15	10	36	16	35	71	125	112	119	163	127	231	262	177	288	385	327	7	385	GTATGTGCCCTTGGACTACATT	22
miR-455-3p	4	8	14	76	44	48	152	184	171	318	351	317	529	427	491	1328	532	515	4	1328	ATGCAGTCCATGGGCATATACAC	23
miR-455-5p	11	19	19	28	18	16	142	156	167	225	231	150	385	378	315	515	474	682	11	682	TATGTGCCCTTGGACTACATCG	22
miR-456	123	139	148	1324	1052	1463	2747	3601	3190	3453	4048	3477	2458	3466	2809	3418	3003	3434	123	4048	CAGGCTGGTTAGATGGTTGTCA	22
miR-457a	0	0	0	1	0	0	1	5	0	1	3	1	4	8	4	14	11	4	0	14	AAGCAGCACATCAATATTGGCA	22
miR-457b-3p	0	0	0	0	0	0	0	2	1	1	2	2	0	4	3	1	2	2	0	4	TCCAGTATTGCTGTTCTGCTGT	22
miR-457b-5p	3	2	0	11	6	6	14	15	5	13	10	19	15	24	9	22	29	12	0	29	AAGCAGCACATAAATACTGGAG	22
miR-458-3p	77	82	109	688	433	510	2082	3803	2209	2580	3235	2687	1831	4320	2864	3067	3796	3835	77	4320	ATAGCTCTTTGAATGGTACTGC	22
miR-458-5p	0	0	0	0	0	0	0	0	0	0	2	0	0	0	0	0	0	2	0	2	AGCGCCATTTACAGAGCTATAA	22
miR-459-3p	19	24	49	23	24	47	250	328	256	1106	1471	982	1350	1234	1034	530	880	1136	19	1471	CAGGGAATCTCTGTTACTGGGG	22
miR-459-5p	2	2	0	0	0	0	0	0	0	1	1	0	2	13	3	11	17	12	0	17	TCAGTAACAAGGATTCATCCTG	22
miR-460-3p	1	1	0	0	0	0	3	3	1	7	4	2	1	2	4	7	5	6	0	7	CACAGCGCATACAATGTGGATG	22
miR-460-5p	5	5	5	13	9	4	45	95	55	124	146	138	176	274	189	303	296	269	4	303	CCTGCATTGTACACACTGTGCG	22
miR-462	47	33	27	25	18	32	32	45	57	113	110	97	177	164	147	238	168	234	18	238	TAACGGAACCCATAATGCAGCT	22
miR-489	1	0	2	2	2	4	29	24	26	41	28	51	50	76	75	65	83	151	0	151	AGTGACATCATATGTACGGCTGC	23
miR-499-3p	8	12	17	69	26	24	192	507	248	215	400	250	146	450	195	288	392	149	8	507	AACATCACTTTAAGTCTGTGCT	22
miR-499-5p	1536	1591	1586	1207	936	1950	11496	31209	15729	25374	38996	29768	17911	73716	28005	30002	66508	38249	936	73716	TTAAGACTTGCAGTGATGTTTA	22
miR-7146-5p	1	0	0	0	0	0	0	0	0	0	0	1	0	0	0	0	0	0	0	1	GTAACCATTGACCTCCATAGT	21
miR-7147	1	1	3	2	4	3	11	22	17	34	49	35	38	56	51	89	54	40	1	89	TGTACCATGCTGGTAGCCAGT	21
miR-7149-5p	0	0	0	3	4	4	4	12	3	9	8	7	8	16	10	17	10	17	0	17	TGTGAATCCTACACTGGAAGG	21
miR-722	45	47	59	68	58	73	241	1159	379	561	1314	612	550	2697	957	1187	2751	1268	45	2751	TTTTTTGCAGAAACGTTTCAGATT	24
miR-723-3p	19	6	9	11	14	8	28	72	17	88	135	90	72	409	168	330	534	304	6	534	AAGACATCAATTAAATCTGTGCT	23
miR-724	397	454	613	9956	6485	6965	10940	22108	11608	9405	12328	9284	6762	12194	8085	4667	10640	10670	397	22108	TTAAAGGGAATTTGCGACTGTT	22
miR-725-3p	3731	3884	4524	21512	14842	16314	16412	53461	21486	22368	55408	23950	12892	79579	21140	11392	54358	25396	3731	79579	TTCAGTCATTGTTTCTAGTAGT	22
miR-725-5p	0	0	0	0	0	0	0	0	0	1	0	1	0	0	0	0	0	0	0	1	TGCTAGGAATGGTGGCTGAGAT	22
miR-726	0	0	0	2	3	2	2	8	1	11	12	3	9	31	10	49	64	66	0	66	TTCACTACTAGCAGAACTCGG	21
miR-727-3p	7	16	12	30	24	31	196	262	221	263	321	299	291	391	285	312	304	453	7	453	GTTGAGGCGAGTTGAAGACTTA	22
miR-727-5p	11	10	8	58	22	41	222	228	261	290	324	300	292	248	275	308	230	289	8	324	TCAGTCTTCAATTCCTCCCAGC	22
miR-728	1	1	0	1	2	0	5	20	7	16	30	19	11	38	16	21	42	20	0	42	ATACTAAGTACACTACGTTTTC	22
miR-729	0	0	0	3	2	5	6	18	4	12	8	8	9	10	11	17	12	15	0	18	CATGGGTATGATACGACCTGGGTT	24
miR-730	0	0	0	0	0	0	0	0	0	0	0	0	0	0	0	1	0	0	0	1	TCCTCATTGTGCATGCTGTGTGT	23
miR-731	62	23	24	18	11	40	28	27	55	43	54	56	85	85	66	126	126	114	11	126	AATGACACGTTTTCTCCCGGATCG	24
miR-733	75	54	127	263	298	277	448	604	451	1102	1304	1181	742	739	770	798	668	569	54	1304	TGCGTTGGTTTAGCTCAGTGGTT	23
miR-734	3	0	1	10	3	2	7	10	9	32	39	43	50	108	71	103	162	199	0	199	GTAAATGCTGCAGAATCGTACCG	23
miR-735-3p	0	0	0	0	0	0	0	0	0	0	0	0	0	0	0	1	0	0	0	1	CTCTCCCACCGCTAAACTTGAC	22
miR-735-5p	13	22	26	113	196	238	150	211	191	416	484	414	319	258	332	300	212	281	13	484	GGCTGGTCCGAAGGCGGT	18
miR-736	0	0	0	0	0	0	1	3	1	5	4	3	1	7	4	6	10	6	0	10	GTAAGACGAACAAAAAGTTTT	21
miR-737-5p	53	66	74	253	157	244	211	936	348	184	500	184	101	1035	161	137	1145	238	53	1145	GTTTTTTTAGGTTTTGATTTT	21
miR-738	2	1	1	0	0	0	0	0	0	1	1	0	0	0	0	1	0	1	0	2	GCTACGGCCCGCGTCGGGACCTC	23
miR-7a	1009	670	1019	679	516	553	636	1990	846	2447	3445	2528	3165	9444	4954	10928	14141	10664	516	14141	TGGAAGACTAGTGATTTTGTTGT	23
miR-7b	104	81	125	324	224	270	254	770	368	296	489	300	188	750	302	293	621	517	81	770	TGGAAGACTTGTGATTTTGTT	21
miR-92a-2-5p	0	0	0	0	2	7	1	2	1	1	1	1	2	2	0	1	0	2	0	7	AGGTTGGGATCGGCCGCAATGCT	23
miR-92a-3p	11488	15479	20631	280856	190053	475549	411216	353160	435289	281423	318194	292729	333547	238648	254764	337127	214293	247754	11488	475549	TATTGCACTTGTCCCGGCCTGT	22
miR-92a-5p	2	7	3	91	40	90	68	67	59	55	60	49	27	50	33	16	25	27	2	91	AGGTTGGGATTGGTAGCAATGCT	23
miR-92b-3p	844	1959	2081	15726	13372	60661	45847	38748	48555	36523	50238	40199	44894	34882	38418	36355	32750	35806	844	60661	TATTGCACTCGTCCCGGCCTCC	22
miR-93	39	35	65	520	376	396	781	1170	838	1217	1758	1301	1235	2334	1571	3371	2157	1442	35	3371	AAAAGTGCTGTTTGTGCAGGTA	22
miR-9-3p	58	137	109	125	123	176	342	728	377	1087	1805	1069	2832	6296	3707	5459	8641	6222	58	8641	TAAAGCTAGATAACCGAAAGT	21
miR-9-4-3p	891	1901	946	647	950	1211	1559	5544	1620	18251	25915	19181	67968	128257	87803	159388	149906	131711	647	159388	TAAAGCTAGAGAACCGAATGTA	22
miR-9-5p	12346	28011	11831	13729	15070	24031	36684	138266	44794	177739	310418	192490	343330	1657850	617084	1171783	2316158	1329539	11831	2316158	TCTTTGGTTATCTAGCTGTATGA	23
miR-96-3p	12	10	9	254	166	144	165	562	233	269	409	275	278	841	376	591	857	625	9	857	CAATTATGTGTAGTGCCAATAT	22
miR-96-5p	275	419	281	517	557	847	1714	4417	2014	3881	6454	3966	3377	15567	5629	15634	20276	9702	275	20276	TTTGGCACTAGCACATTTTTGCT	23
miR-9-7-3p	11	0	3	8	1	7	0	3	16	10	195	47	406	776	182	192	677	650	0	776	TAAAGCTAGAGAACCGAAAGTA	22
miR-99	3531	3567	3017	678	1281	1662	8197	12970	7840	41779	44781	44328	118120	111662	109126	133137	160940	194198	678	194198	AACCCGTAGATCCGATCTTGTG	22
novel10_mature	5	2	7	79	43	26	63	166	64	67	128	77	58	150	49	56	112	39	2	166	AGACAAACTATTCACAAACTCT	22
novel10_star	20	15	23	399	208	247	296	641	409	283	358	338	120	496	227	146	359	209	15	641	TGTTTGGAGTTTAGTTTGCTGAT	23
novel101_mature	22	7	23	10	2	14	12	16	10	5	14	7	15	6	3	12	3	8	2	23	CACTGCGCGTGCCGAACTGGA	21
novel101_star	0	0	0	0	0	0	0	0	0	0	0	0	1	2	0	0	0	0	0	2	CCGGTTCTGGTGCAGTCC	18
novel102_mature	3	0	0	3	0	3	7	15	0	15	29	19	16	56	18	41	56	41	0	56	ATCATTTTTGTGACTATGCAACT	23
novel102_star	0	0	0	2	0	0	6	2	5	8	12	8	2	8	5	2	15	6	0	15	CTGCAAATCACAAAAATGACAC	22
novel103_mature	0	1	2	18	6	7	16	17	19	14	6	6	19	18	16	16	4	16	0	19	ATGTATCCGGGAGTATTACTGA	22
novel103_star	1	1	0	14	3	6	15	21	9	6	0	3	8	3	5	4	8	1	0	21	AAGTATACTCCTGGATACACCG	22
novel104_mature	0	0	1	5	1	4	11	20	15	17	10	12	23	8	12	21	14	11	0	23	ACCATGGCTGTAGACTGTTACC	22
novel104_star	0	2	1	3	1	2	5	8	3	10	13	13	12	34	13	18	21	36	0	36	TAACAATCTAAAGCCACGGTCA	22
novel105_mature	0	1	0	7	3	2	4	6	7	8	13	5	15	19	10	5	5	7	0	19	TTGCGTTCCCCTGAGAAACTTT	22
novel105_star	0	0	0	0	0	0	0	1	0	0	0	0	0	0	0	0	0	0	0	1	AGTTTCTTGGGGGGATACAAAC	22
novel107_mature	0	0	0	5	0	5	7	8	5	1	1	2	3	5	2	5	4	2	0	8	TCAGTGTCGGGGTTCGGACATT	22
novel107_star	0	0	0	2	5	4	6	6	9	10	7	4	7	9	10	7	8	2	0	10	TGTTTGGATCCCGACACGTGTCT	23
novel108_mature	0	0	1	1	0	0	2	0	0	21	16	5	10	26	11	3	14	8	0	26	CAAATATTCACGTCTGCGCTT	21
novel108_star	3	0	1	0	0	1	0	0	0	14	13	6	11	52	12	28	45	25	0	52	CAGCAGATCTGCATATTTGTA	21
novel109_mature	2	1	9	6	1	1	1	5	2	2	4	2	0	0	0	2	1	1	0	9	GAAATAATTCATTCCCTCGTT	21
novel109_star	0	1	4	1	3	0	2	1	3	0	0	0	0	0	0	0	2	1	0	4	AGGGAACGAATTATTACAATGT	22
novel11_mature	459	379	424	187	123	155	104	118	107	53	59	63	34	35	34	12	23	28	12	459	TAGCTCTTCGCTTTTGTTCTTCGGC	25
novel11_star	1164	851	818	174	115	303	148	124	133	44	39	47	46	30	28	34	24	25	24	1164	AGAAGAACCACGACGAGGACGACGACG	27
novel111_mature	0	4	8	26	18	21	80	65	66	76	123	62	77	69	48	100	55	50	0	123	CTGGGCTGGAAAAGTGATAAGG	22
novel111_star	1	2	6	4	7	5	14	29	30	51	58	45	69	67	60	84	59	66	1	84	TTATCAGTTCTCCGTCCAACGG	22
novel112_mature	4	9	5	16	18	14	18	26	16	10	27	13	24	20	14	26	23	8	4	27	TTTCCCATCACCATGTCCCTTT	22
novel112_star	0	0	0	0	0	0	0	0	3	0	0	1	1	0	0	0	0	1	0	3	AAAGGGAAATGGTGATGGAA	20
novel113_mature	3	1	1	8	2	4	11	14	8	17	14	11	6	17	4	12	6	4	1	17	ACTGGCAGAGCTTTGTAGAGCT	22
novel113_star	0	0	0	0	0	0	1	1	1	0	2	0	2	2	0	5	2	0	0	5	TCTCTCACTGACTCTGCCAATA	22
novel115_mature	26	14	12	14	8	15	10	13	16	12	12	7	4	6	0	1	1	4	0	26	CAAGGAGCTGGAGAAACTTGTATT	24
novel116_mature	2	2	0	4	2	3	0	10	6	2	1	0	1	4	4	5	2	1	0	10	TGAGCTGAATTTGTGTTCTTTGA	23
novel116_star	0	0	5	2	1	1	1	2	2	1	3	1	3	5	0	2	1	0	0	5	GAAGGTCCACATATTCAGTTGT	22
novel117_mature	0	0	0	9	6	1	2	13	2	2	17	3	1	12	6	2	9	2	0	17	CTTTTTTAATATGTTGGCATCA	22
novel117_star	0	0	0	0	0	0	0	1	4	4	5	3	0	4	1	3	10	2	0	10	ATGCCAACACATTAAAGATGGT	22
novel118_mature	0	0	3	13	2	10	4	19	10	12	10	6	11	24	15	10	17	18	0	24	GCTTTATGTAACATCTGGGAG	21
novel118_star	0	0	0	0	1	0	0	0	0	0	2	0	0	0	0	0	0	0	0	2	GCCAGCAATTGCAGAAAATCAAGT	24
novel119_mature	1	0	2	11	3	9	17	23	9	9	21	18	11	19	11	4	13	14	0	23	ATACTGGTCTGCAGCTTCTCTT	22
novel119_star	0	0	0	0	1	0	0	1	0	0	0	0	0	0	0	0	0	0	0	1	TGAATCTTCAGTCCTGTTAATACT	24
novel12_mature	8	8	9	90	74	143	106	78	92	52	58	54	64	38	49	39	30	24	8	143	CTATGGAAGTCAATGGGGCCT	21
novel12_star	0	0	0	0	0	0	0	0	0	0	2	0	0	0	0	0	0	0	0	2	GCACCCTTGACTGCCATAGTA	21
novel120_mature	0	0	3	1	0	0	3	9	3	1	1	0	0	2	1	2	1	0	0	9	ATACTGGTCTGCAGCTTCTCT	21
novel121_mature	11	8	10	13	12	17	10	24	9	7	10	10	4	4	3	3	5	5	3	24	TTCAGGATAGATTTCACCAACT	22
novel121_star	0	0	1	0	3	0	0	0	0	2	0	0	0	0	0	0	0	0	0	3	TTGGGGAAACTAGTCTAATT	20
novel122_mature	14	10	5	20	6	10	9	25	15	10	13	14	7	12	12	11	14	13	5	25	TGTGTTTGATTTCACGCTCTGC	22
novel122_star	2	0	4	1	1	1	0	3	1	4	0	1	1	0	0	1	2	0	0	4	TAGAGCCTGAAGTTCTTGCACGT	23
novel123_mature	38	22	45	22	19	32	28	24	22	15	21	15	12	14	17	13	6	6	6	45	TATGGGAGACCTTAGAACTCAAGT	24
novel123_star	0	0	3	0	0	0	0	1	0	0	2	0	0	0	0	0	0	0	0	3	AATGAGCTGAAGTTTCCCAGTT	22
novel125_mature	5	7	8	17	16	15	11	12	11	8	8	6	13	7	6	16	7	10	5	17	TGGACGAGTTCCGTTTCCTGCTGG	24
novel125_star	0	5	1	0	0	1	0	1	1	0	0	0	1	0	0	0	0	0	0	5	AGGAGGAATCGGCTCTGTGTTACC	24
novel126_mature	0	0	0	0	0	0	1	4	3	6	9	10	8	22	13	14	25	10	0	25	TATGTTAGAATTCATTCACTGAAGT	25
novel126_star	0	0	0	0	0	0	0	0	0	0	0	1	0	2	1	1	1	0	0	2	GTCAGTGTGTGATCTTACTAAT	22
novel127_mature	0	1	0	3	0	3	3	6	6	7	6	2	4	8	7	4	8	1	0	8	AGGAATTAATTGAAAACGCTCA	22
novel127_star	0	0	0	0	0	0	0	0	0	0	0	0	0	1	0	0	0	0	0	1	AGCGTTTTCAGTTCATTCCT	20
novel129_mature	0	0	0	0	1	4	4	4	2	3	6	2	13	8	6	3	6	12	0	13	TGAGTTAACGGACCGTTCCTGC	22
novel129_star	0	0	0	0	0	1	1	0	2	0	1	1	0	0	1	1	0	0	0	2	GAGGGACTGTTCGATACTGAAC	22
novel13_mature	11	24	19	196	148	431	392	401	403	388	407	382	572	443	451	1010	497	363	11	1010	TATCGCAGCCCTCCCACTGAGCT	23
novel13_star	1	1	0	21	13	32	12	24	11	16	8	13	16	13	19	4	4	10	0	32	GCAGTGGGACGCTCCGTAAT	20
novel130_mature	0	1	0	7	7	3	8	25	23	28	25	17	18	41	27	12	29	34	0	41	AGGACTATCCAATTTAACAGTGT	23
novel130_star	0	0	0	0	0	0	0	2	1	0	4	1	1	0	0	3	0	1	0	4	TCTGTTAAAATGGAATGTCATTCC	24
novel131_mature	1	0	0	4	4	26	14	16	7	8	6	9	15	10	9	13	10	8	0	26	AATGTCCCTAAACCAAGCCTGC	22
novel131_star	0	1	1	8	14	3	21	31	19	5	9	10	1	12	3	2	13	5	0	31	TAGTTTGCTTTGGGATCATTTC	22
novel133_mature	0	2	3	17	6	13	29	25	13	27	27	28	8	23	20	9	24	18	0	29	CATGCTTGAATACGTTGAACCGT	23
novel134_mature	0	0	0	3	1	0	5	7	8	10	6	12	9	14	17	14	19	13	0	19	TCTGAGAAGGAAGCAAATACTGC	23
novel134_star	0	0	0	0	0	0	0	0	1	0	0	0	1	0	0	0	0	0	0	1	AGTATTTGCTCCATTCTCAAAC	22
novel135_mature	3	7	4	5	2	2	0	6	1	1	1	4	3	8	3	2	0	1	0	8	ATCACTGACACTATGCTGTATG	22
novel135_star	0	0	0	1	0	0	0	4	2	0	1	3	1	13	3	1	4	3	0	13	TACAGCATAGTGTTAGTGATA	21
novel137_mature	0	0	0	5	1	3	6	10	6	13	4	12	19	16	6	19	22	15	0	22	TTTTCCTCTTTAGGCCTGTTGGT	23
novel137_star	0	0	0	0	0	0	0	1	0	0	3	0	2	0	0	3	2	2	0	3	CACATGGCTTATGGGGAGAAGT	22
novel139_mature	0	0	0	6	1	0	6	7	3	4	9	7	5	6	7	6	6	10	0	10	TCCTGACTCGAGTGCTGTTGGTC	23
novel139_star	0	0	0	2	0	4	1	2	1	1	3	1	0	0	0	0	0	0	0	4	CAACCAGCATGAGGAGGAGGGAGT	24
novel14_mature	5	2	2	54	38	22	45	103	42	45	90	61	62	84	62	62	63	49	2	103	AGGGTGATTGGGACACTTTTT	21
novel14_star	0	0	0	1	2	9	2	7	10	1	7	2	2	7	5	1	6	3	0	10	AAAAATGTTCCAATCAACCTGT	22
novel142_mature	0	0	0	4	0	1	5	12	5	2	4	1	6	2	1	4	7	4	0	12	CTGAGGTGGACTACGAGACCA	21
novel142_star	0	0	0	0	0	0	1	1	0	0	0	0	0	0	0	0	0	0	0	1	GTCTGGTAGTTAACGTCATGCAGAG	25
novel144_mature	4	1	3	6	3	0	7	13	3	8	8	2	10	14	8	9	14	18	0	18	TCTTAACCTGTATGACCAGCA	21
novel144_star	0	0	0	0	0	0	0	1	0	0	0	2	0	0	1	0	2	3	0	3	TGTGGTCAGGCAGCTATTGATG	22
novel145_mature	21	14	38	9	18	30	11	160	16	53	77	39	43	111	56	59	104	106	9	160	TAGTGCTTTCTACTTTATGGAT	22
novel145_star	0	2	3	0	0	1	3	20	1	53	35	41	50	98	51	100	98	53	0	100	TCCATAAAGTAGGAAACACTAC	22
novel146_mature	2	5	0	35	20	51	51	25	40	15	15	17	20	10	11	9	9	5	0	51	TTGCGATGCCTCGGACCCCAGA	22
novel146_star	0	0	0	0	2	0	0	0	0	0	0	0	0	0	0	0	0	0	0	2	CGGGGTTACGGGCGTCACTA	20
novel147_mature	0	4	0	1	0	3	1	5	0	3	6	5	4	4	9	4	3	1	0	9	GCTTCTGCAAGAACCAATG	19
novel147_star	0	0	0	0	0	0	0	0	0	0	0	2	0	0	0	0	2	0	0	2	GTTTGTTCTTGTGTGTCA	18
novel148_mature	1	0	1	0	0	0	6	8	2	8	5	3	2	8	5	5	9	9	0	9	TGCTGTCTCTGGATCAGAAGC	21
novel148_star	0	0	0	0	0	0	0	0	1	1	3	0	4	2	2	3	4	4	0	4	TCTGGAACTCAGAGATGAGCAGC	23
novel15_mature	1	5	2	30	9	26	50	92	55	90	84	75	66	110	86	58	84	111	1	111	CGTACACACATCGGTAGACTGC	22
novel15_star	0	0	0	2	4	0	4	17	6	11	18	5	11	11	11	12	10	11	0	18	AGTCGCTCGATGTGTGTGTGTAT	23
novel151_mature	1	14	1	9	12	8	8	14	9	16	13	11	3	8	7	7	6	15	1	16	TCTCTCAGGCAGAACTGTGCTTC	23
novel151_star	0	0	1	0	0	0	0	0	0	0	0	0	0	0	0	1	0	0	0	1	AAGCAACTACAGCCTGAGTGTT	22
novel152_mature	2	1	8	11	3	7	7	12	4	10	8	6	7	7	6	6	4	2	1	12	CAAACCATCCGTCATATTGGCCT	23
novel152_star	0	0	0	1	0	0	0	0	1	1	1	2	0	2	0	1	0	0	0	2	GACGATATGCCGATGGTTTTA	21
novel153_mature	0	2	0	2	2	5	6	7	3	5	7	3	7	15	13	14	7	2	0	15	TCTGGCCATCCTCATCACAGTG	22
novel153_star	0	1	0	1	1	1	2	3	2	7	5	10	4	12	8	5	7	8	0	12	TTGTGGTGATAATGTGGTCTCTT	23
novel154_mature	4	0	0	10	14	12	9	19	21	3	6	10	7	6	1	5	1	5	0	21	GTGCGGACTAACCAGAGGTGT	21
novel154_star	0	0	0	1	1	6	4	3	5	1	1	4	0	1	1	3	1	1	0	6	TCCTCTGGGAGCGCCGCGGGT	21
novel155_mature	0	1	1	1	0	1	4	6	3	4	3	6	14	7	10	9	4	14	0	14	TGTTCTCTCTGAGCTCTTAGTA	22
novel155_star	0	0	0	3	0	3	0	4	0	3	1	4	3	3	5	2	0	3	0	5	CCTAGGGCTGACAAAGAACGTC	22
novel157_mature	0	0	2	2	6	4	4	28	7	12	12	5	11	11	10	11	2	3	0	28	AGTCCTGTCTTGGTGTGGTGGT	22
novel157_star	0	0	0	0	0	1	4	0	6	1	1	2	2	1	2	2	2	0	0	6	TGCTCTCTCCCAGACGGGTCCAA	23
novel158_mature	0	0	0	43	28	24	26	32	26	23	19	11	8	5	10	7	7	8	0	43	AATAGGATGGTGGTGCATTTACC	23
novel158_star	0	0	0	1	2	2	2	8	3	3	1	0	0	1	1	1	0	0	0	8	TAAATGCACCACCCCCCAAAT	21
novel159_mature	17	24	40	19	15	42	20	34	15	14	21	9	10	10	12	8	9	7	7	42	TGTCTGCAAGCTCTGCTCTTGT	22
novel159_star	1	0	0	0	0	0	0	0	0	0	0	0	0	0	0	0	0	0	0	1	AGGAGCCGAGGTTGTGGTGTCATT	24
novel16_mature	8	13	5	16	18	7	45	46	39	41	51	37	48	71	55	95	78	79	5	95	ATGCCCTTTACTGAAGATGTTC	22
novel16_star	0	1	1	6	0	5	11	12	16	18	14	10	10	18	7	10	17	17	0	18	CACATCTCAGTCAAGTGCAAGA	22
novel160_mature	1	0	0	3	1	4	4	7	3	12	14	5	1	13	11	12	15	9	0	15	TTTCAATGGCAACACTGACGT	21
novel160_star	0	0	0	2	0	0	0	1	0	0	0	0	0	0	0	0	0	2	0	2	GTTAGTTTATGTCTGTTTGAAAGCA	25
novel161_mature	0	0	0	5	1	13	13	7	3	0	3	7	3	3	5	8	3	3	0	13	CTTGGCACTGCTCTCTGGTGGGATT	25
novel161_star	1	0	0	1	0	3	2	3	2	2	3	1	1	1	0	1	1	2	0	3	TCTCCCCGAGCTCAGTGCCCTCATC	25
novel162_mature	0	0	0	1	1	2	2	4	2	5	4	3	1	5	3	3	6	4	0	6	ATACCATTGACTTCCATAGTA	21
novel162_star	11	7	12	2	4	0	6	3	4	2	2	1	2	1	0	5	1	1	0	12	TGTGGAGGTCGGTGGGGTCCA	21
novel163_mature	0	1	0	0	0	0	2	4	2	4	3	1	3	5	3	1	1	1	0	5	TCAGTCACCATTCAGTTTCATA	22
novel163_star	0	0	0	0	0	0	0	1	3	0	1	1	1	1	1	1	0	0	0	3	AATGAAAATGAATGGTGACTA	21
novel164_mature	0	0	0	3	4	1	4	1	6	5	6	3	9	4	2	6	5	3	0	9	AAGACTCCGTCTCTAGTGGGCAG	23
novel164_star	0	2	0	4	2	5	6	4	6	2	0	5	2	5	4	0	2	6	0	6	CTCCACAGATGACAGAGCCTTCC	23
novel165_mature	1	0	0	11	4	6	14	22	2	8	14	13	10	22	8	18	18	24	0	24	TGTTGAACTGTAGTGTGACACA	22
novel165_star	0	0	0	1	0	0	2	2	0	0	1	0	0	0	1	2	0	0	0	2	TGTCATAACCCAGCTTCTTCAT	22
novel166_mature	1	0	1	3	5	3	9	11	4	8	10	3	3	3	8	4	7	7	0	11	TAAATAAACACATCTGAGGCA	21
novel166_star	2	0	0	0	0	0	0	1	1	0	1	0	0	0	2	0	0	1	0	2	CCTAGGGTGTCTTTATCTACA	21
novel168_mature	15	22	13	8	1	10	9	5	5	1	2	2	2	3	2	4	4	10	1	22	ACCCCTCCGCCGTGGCTCTGCCCCT	25
novel168_star	1	0	1	2	0	0	0	0	0	0	0	0	0	0	0	0	1	0	0	2	GGCAACCTATCGGAGGATCTGG	22
novel17_mature	23	19	25	154	94	153	151	386	194	139	220	144	93	167	120	94	110	120	19	386	TTTGACTATAGACATGGAGGTT	22
novel17_star	0	4	0	1	0	1	5	3	1	3	3	2	0	5	2	2	0	2	0	5	CCTCCATGTCTATAGTCAAAC	21
novel170_mature	0	0	0	0	0	0	0	2	2	3	2	1	0	0	0	0	0	0	0	3	TTCTCCCTGATTGGCTGTA	19
novel170_star	0	0	0	0	0	0	0	0	0	0	1	0	0	0	0	0	0	1	0	1	CAGTCCATTTAGGGAGAAGGCT	22
novel172_mature	0	0	0	2	0	2	1	0	2	1	4	2	1	1	1	3	2	5	0	5	GACTCGAGCCGCTCTGAACATC	22
novel172_star	0	0	0	1	0	0	0	1	0	0	1	4	0	0	2	0	0	1	0	4	AGTTCAGTCCGGCTCTCAGCAGC	23
novel173_mature	0	0	0	0	4	2	5	14	3	9	11	16	15	31	23	29	36	22	0	36	TGCACTGTCTCACCTGCAGCT	21
novel174_mature	2	2	0	2	2	7	1	7	1	5	8	0	8	10	7	6	8	4	0	10	TGGTTCTGCAGCAGCTGCCCCT	22
novel174_star	9	2	3	0	0	0	1	0	0	2	2	1	1	1	2	0	0	0	0	9	GGGCATCTGGATGGTGTGGAACTGCA	26
novel175_mature	0	0	0	0	0	3	1	4	0	2	2	1	1	3	0	3	1	0	0	4	AGATGGGCTGCTAGCAGTAGC	21
novel175_star	0	0	0	0	0	0	0	0	0	1	0	0	0	1	0	2	2	1	0	2	TTGCTGGCTAGCCCGTTCATCACT	24
novel176_mature	1	0	0	9	5	12	10	8	12	5	4	9	17	7	6	3	5	2	0	17	CTGGATGCCGGCGCCGAGCCCT	22
novel176_star	0	0	0	1	0	0	1	4	1	0	0	1	2	0	0	1	1	2	0	4	AGCTGGCGCTCGGCATCCCTCGCGT	25
novel178_mature	5	1	5	9	4	4	11	25	9	10	17	9	11	16	7	6	7	6	1	25	CCATGAACTCACACTGCCTTT	21
novel178_star	0	0	0	0	0	0	0	1	1	0	0	2	1	0	0	0	0	0	0	2	AGGCGCTGTGTTGGGCATAGAT	22
novel179_mature	0	0	0	4	5	0	3	8	6	4	6	4	4	7	6	7	4	7	0	8	TGCTGTCTCAGTCAGGTCCGGT	22
novel179_star	1	2	0	1	4	9	10	0	0	5	4	6	6	5	2	3	4	2	0	10	CAGATCCGGCCGGGGCTGCAGT	22
novel18_mature	36	44	87	20	23	49	42	50	55	39	41	47	25	27	21	10	22	19	10	87	GCTGTCCATGATGTGCTAGATC	22
novel18_star	9	16	14	18	13	20	16	30	39	15	9	22	15	22	9	8	20	13	8	39	AGCTATCGCTTCATGGACATGT	22
novel182_mature	1	0	0	3	1	3	4	10	3	2	12	10	3	14	5	9	13	5	0	14	TCTGGACTACTTTTATGGTGCT	22
novel182_star	0	0	0	0	0	1	0	1	0	0	0	0	0	0	0	0	0	0	0	1	CTGCTTAAAAGTGGTCCATATGCA	24
novel184_mature	27	9	14	163	117	176	175	252	221	346	293	281	554	397	366	488	404	356	9	554	TCAAGGTCCGCTGTGAACACGC	22
novel184_star	0	0	4	0	1	5	7	10	6	7	12	14	14	17	28	32	31	22	0	32	CATTCACCGCGTGCCTTAATT	21
novel185_mature	0	0	0	3	2	2	4	7	7	6	2	4	7	0	14	13	7	4	0	14	TAACCCACTGCTGAACTGTCAGT	23
novel185_star	0	0	0	0	0	0	0	0	0	0	1	0	0	0	0	0	0	0	0	1	CTGATTCTGATCAGTGGGTTC	21
novel186_mature	0	0	0	0	1	2	8	7	3	6	3	2	1	3	8	9	5	14	0	14	TTAGGACCAGTTTGTGTTTTCAGA	24
novel186_star	0	0	0	0	0	0	2	1	0	2	1	3	1	3	1	6	5	3	0	6	TGATTCAAACTGGTCCTAAGT	21
novel187_mature	0	0	1	14	3	8	13	10	10	15	12	17	11	12	16	23	6	7	0	23	CAATGAAAATCAATGGGGTCC	21
novel188_mature	8	0	1	4	3	2	7	12	4	18	14	16	19	25	24	21	25	26	0	26	TTTCCCTGACAGACCTTGTGAT	22
novel188_star	0	3	0	2	0	2	1	0	0	0	1	3	3	5	7	13	6	7	0	13	CACGAAGACCTGTTGTGGAATCT	23
novel189_mature	11	17	14	5	3	0	2	0	1	2	0	2	3	4	1	0	1	1	0	17	TAGAATGCGATCCTGATGGTGTGCC	25
novel189_star	0	0	0	0	0	0	0	0	0	0	0	0	0	0	0	0	2	0	0	2	CTGCACCAGGGTCCCACA	18
novel190_mature	10	6	13	11	2	4	3	9	3	2	9	2	1	1	0	0	0	0	0	13	ATTGGTTGTGACAACTGCAGTG	22
novel190_star	0	0	1	1	0	0	0	0	0	1	0	0	0	1	0	0	0	0	0	1	TTGTGTTTGTCGCAAACCAGACA	23
novel191_mature	0	0	0	1	4	3	6	10	3	3	5	7	1	14	5	5	3	3	0	14	ACCTCATACTAGTATACTACT	21
novel191_star	0	0	0	0	0	0	0	1	1	1	4	3	1	3	0	3	4	0	0	4	TAGTATGCTAGTATGCCGTTCC	22
novel192_mature	0	0	0	9	6	5	12	3	11	6	16	10	1	4	3	11	3	0	0	16	TGAAGTGTGTGTGTGTGTGTGT	22
novel193_mature	20	29	20	24	10	15	6	13	11	3	4	6	2	3	3	9	0	2	0	29	ATAGGAAAGAGGGTTTTAGACA	22
novel193_star	1	3	4	1	0	1	0	1	0	0	0	0	0	0	0	1	0	0	0	4	CCTAAGATCATCCCTTACCTTTGG	24
novel194_mature	5	3	1	3	3	7	2	4	2	3	3	8	4	4	6	5	2	6	1	8	TGGTCCTTGAGTACATTTCCCCACA	25
novel194_star	1	0	2	0	0	2	0	1	0	0	1	1	1	0	1	1	0	1	0	2	AGGGAAATGCACTTGCACTGA	21
novel195_mature	0	0	1	3	5	1	8	14	11	18	14	17	6	7	9	14	13	5	0	18	TTTGAAATGGGATTGGCAAGT	21
novel196_mature	4	4	15	17	10	10	5	14	8	3	7	3	5	4	0	4	0	0	0	17	TGGGAATGTATGTTTTTGTTTGCT	24
novel197_mature	0	0	0	1	2	3	0	7	2	1	0	3	0	1	0	2	1	0	0	7	TTTTGTTCCAAATTATTCTGC	21
novel197_star	6	0	0	1	0	0	1	1	2	0	1	0	0	1	0	1	0	0	0	6	TAGAATAATTTGGCACATTGATT	23
novel198_mature	2	10	0	7	4	0	5	5	0	1	3	0	2	2	1	1	0	0	0	10	TCATCATCTTCCAGTTCTTCATC	23
novel198_star	4	3	2	4	0	1	0	0	1	1	0	0	0	1	0	1	0	0	0	4	AGAGAACCGGAAGCGGGCAAGG	22
novel199_mature	0	0	0	0	0	0	1	3	0	0	4	1	3	1	3	0	3	2	0	4	TCGGTCGGGTGGTGAGCCACC	21
novel199_star	0	0	0	0	0	0	0	0	1	0	0	0	1	0	1	0	0	0	0	1	TTGCTCAGTGTCCGGCCGAAC	21
novel2_mature	8	9	10	264	183	257	243	248	230	124	171	152	139	155	99	127	122	162	8	264	AGCAGCACATAAATACTGGAGG	22
novel2_star	68	48	88	666	500	523	754	2062	877	1312	1940	1297	822	3011	1013	1412	2691	1318	48	3011	TCCAGTATTACTGTTCTGCTGT	22
novel20_mature	206	144	222	63	42	146	115	100	132	348	160	134	489	310	226	285	216	247	42	489	GGATCCCGGGTTTCGGCACCA	21
novel20_star	4	0	1	3	1	1	3	4	2	0	0	0	1	0	0	1	1	0	0	4	TGCCGAGCGACTAAAGAAACTTT	23
novel201_mature	1	1	0	2	7	2	6	12	7	6	1	6	5	9	3	4	2	7	0	12	AAGGGTTTTTACTGTGCTGACA	22
novel201_star	0	0	0	4	0	0	1	1	0	1	0	2	1	0	0	3	0	0	0	4	TCAGCCCAATAAATCCTCTCT	21
novel202_mature	1	1	0	2	1	1	2	5	0	1	2	6	5	9	0	3	4	2	0	9	TTGTCAAATATCTTCCTGAGA	21
novel202_star	0	0	0	0	0	0	0	0	0	0	1	0	0	0	1	0	0	0	0	1	TGAAGAGGATATTTGCCATTGT	22
novel205_mature	0	1	0	5	2	7	13	11	18	5	11	7	2	6	8	1	5	1	0	18	CTGCTGGTTCTCCGTTCCATT	21
novel205_star	0	0	0	0	0	0	0	0	2	0	0	0	0	0	0	0	0	0	0	2	AGGTGCGGTGAATTGGCT	18
novel206_mature	0	0	0	22	9	9	9	28	2	8	2	4	1	11	3	8	8	0	0	28	ATGACATCACTCTATTACTCTG	22
novel207_mature	19	7	16	0	5	7	6	9	6	3	2	2	3	2	2	2	5	3	0	19	AAGATGTGGAGTGGAATGAAGTCCT	25
novel207_star	1	0	0	0	0	0	0	0	0	0	0	1	0	0	0	0	0	0	0	1	GCCTTCCATTCCTCCCGTCTATC	23
novel208_mature	1	0	10	23	13	6	6	19	9	11	26	12	12	14	14	8	11	15	0	26	GGTAGTTGAGATGCAAACAGA	21
novel208_star	0	0	0	0	0	0	0	0	1	0	0	0	0	0	1	0	0	0	0	1	TGTTTACTTCCCACCTATAGC	21
novel209_mature	3	0	5	3	1	0	2	2	0	0	1	2	2	2	0	0	1	0	0	5	ATGTACTGGACTGGCAACGGCA	22
novel209_star	0	0	1	0	0	0	0	0	0	0	0	0	0	0	0	0	0	0	0	1	TGGTGCCGGTTCACGTTATTGA	22
novel21_mature	258	197	251	107	94	100	83	114	65	39	43	46	31	46	45	19	31	23	19	258	TTCTTCCAGACTCTGAACGACAGGT	25
novel21_star	46	10	21	10	4	8	10	13	6	6	5	7	2	2	1	1	1	0	0	46	TCTGTGGATCCGGACTCTGTGAGATC	26
novel210_mature	7	5	11	1	1	8	2	2	2	4	2	2	0	0	0	1	0	0	0	11	CGCCCTTCGGCCCTCTTTCCTC	22
novel210_star	18	12	16	1	0	1	3	1	0	1	0	0	0	0	0	0	0	0	0	18	AGAAAGCGTCGGCAGAGGGGGGTG	24
novel211_mature	0	0	0	5	1	0	1	4	0	1	3	6	2	0	0	1	3	0	0	6	GCTACTACCGCCGTTTTGTGGA	22
novel211_star	0	0	0	0	1	1	0	0	2	0	0	1	1	0	0	0	0	0	0	2	CACAGATTGGTGGCGGAGCTA	21
novel212_mature	0	1	1	0	0	0	3	1	12	9	10	13	6	10	9	11	11	10	0	13	TCTCTTCCTCTGATCCTCCTCAT	23
novel212_star	0	0	0	0	0	0	0	0	0	0	0	0	0	0	0	0	2	0	0	2	AGGAGAAGCCGAGGAAGAAGGC	22
novel215_mature	0	0	0	1	1	2	3	5	5	4	8	2	1	1	1	4	1	1	0	8	ACCATAAAAGTAGTCCAGATGA	22
novel215_star	0	0	0	0	0	0	0	0	0	0	1	3	1	2	1	0	0	1	0	3	TATGGACCACTTTTAAGCAGC	21
novel217_mature	1	0	1	7	1	0	2	6	10	7	5	12	6	4	8	7	3	8	0	12	TACCGCACTGTATGTTCTGAGA	22
novel217_star	0	0	0	1	0	0	2	0	1	1	1	1	0	3	0	0	0	0	0	3	TACAGACCGTTCAGTGCAGTT	21
novel218_mature	0	0	0	0	1	0	1	3	0	0	0	2	1	2	3	0	0	2	0	3	TCCGATGTGCTCTTGTGGACT	21
novel218_star	0	0	0	3	0	2	3	0	0	4	5	2	0	3	2	1	0	2	0	5	TCACAAGACCGCAAGTGCACCTG	23
novel22_mature	3	2	4	36	26	30	81	69	90	97	190	95	123	131	103	52	106	120	2	190	AAACTCGCCTGTAGTGGACCT	21
novel22_star	0	0	0	6	0	3	10	3	8	9	20	16	12	11	9	5	7	5	0	20	TCCACTGTCCGGTAGAGTTTAGCT	24
novel220_mature	0	0	0	4	3	4	6	11	8	1	4	5	3	7	0	2	3	1	0	11	TGTCTAGCCAGGACTGCAATGTG	23
novel220_star	0	0	0	1	3	5	3	9	7	2	0	3	3	0	3	3	8	8	0	9	CATTACGTCATATTGGCTGGAGACT	25
novel222_mature	1	0	4	1	1	0	0	0	0	1	4	3	1	3	1	8	1	0	0	8	AATGTGGAGTAGCAGAAAATGGA	23
novel223_mature	0	1	3	2	3	1	5	2	5	1	2	3	3	2	1	0	1	6	0	6	TGCTGTCCTGCAGCGGCGCTGG	22
novel223_star	0	0	0	2	2	1	0	0	2	1	2	1	1	2	2	4	2	5	0	5	AGCTCTTATGATGGACAGTAGA	22
novel224_mature	1	3	1	2	0	3	12	10	5	0	3	2	7	5	0	3	2	1	0	12	CGGCATCCCCGGGGGACCTTGGA	23
novel224_star	1	0	1	0	1	0	2	1	5	0	2	0	0	0	2	2	2	0	0	5	ATCTTTCCCTGGGGGTCCTGGT	22
novel228_mature	0	0	0	6	7	4	4	4	4	8	2	4	2	1	1	10	2	5	0	10	TATGGAGGGAGTTGCCATGGCT	22
novel228_star	0	0	0	2	0	0	0	0	1	0	0	0	0	2	0	0	0	0	0	2	CATGGCAACCCTTCCAGAGGTG	22
novel229_mature	1	0	0	3	2	4	7	6	3	6	3	4	6	1	5	11	7	5	0	11	CAGCAAGTCCGAGCTCATCTCCT	23
novel229_star	0	0	0	0	0	0	2	2	1	0	1	0	1	1	3	0	0	0	0	3	AGAAAGCCAAGAGTTGCTCTG	21
novel23_star	2	1	1	0	2	2	1	1	1	3	0	3	1	0	0	0	0	0	0	3	TTGCCGAGCGACTAAAGAAACGTT	24
novel230_mature	1	5	3	2	0	2	1	6	4	0	1	2	1	4	1	2	1	10	0	10	AGTGCGCTGACTGTGAGGTTC	21
novel230_star	0	0	0	0	0	2	0	0	1	0	0	0	0	2	0	0	0	0	0	2	AACTTTCCAGTCGGATGCTCCG	22
novel231_mature	17	16	27	5	2	7	1	1	4	1	0	0	1	0	0	0	0	1	0	27	ACCTTGGTCCAGCTGTGCTCATG	23
novel231_star	0	0	0	0	0	0	0	0	0	0	0	0	0	0	1	0	0	0	0	1	TGCAGCACTAGTTGTCCTAGTT	22
novel232_mature	0	0	0	7	2	2	4	3	3	3	2	3	2	3	0	0	1	1	0	7	TTGGACCCCATTGACCTTCATG	22
novel232_star	0	0	0	0	1	0	0	0	2	0	2	0	1	0	0	0	0	0	0	2	AATGAAGGTCAGTGGGGTCCA	21
novel233_mature	6	9	1	0	4	0	4	5	2	1	2	1	1	5	2	2	5	1	0	9	TGGTGTACCAAACAACTGACGT	22
novel233_star	0	0	0	2	2	0	1	0	1	0	1	1	0	0	0	1	0	0	0	2	TTCAGGTGTTTTGGGTACGTCACC	24
novel234_mature	0	0	0	1	0	0	2	1	1	1	2	0	1	1	2	2	2	6	0	6	TCATGCACTGGTGTGACTGGA	21
novel234_star	0	0	0	0	0	0	1	1	1	1	3	2	1	4	3	2	3	1	0	4	TGTCACTGTCTGTGCATGAAGG	22
novel235_mature	0	0	0	2	3	3	4	3	5	3	7	2	3	1	3	3	1	0	0	7	TCTGCTGTTACTTTGGAGCTGC	22
novel237_mature	1	1	0	3	2	0	2	1	0	1	2	0	0	2	0	0	1	0	0	3	TAAGACTGTATCAACTAATCCATAT	25
novel237_star	0	0	0	0	1	1	0	2	0	0	1	0	1	0	0	0	1	0	0	2	TATAGGTCTATTAGCATTGTAAAGT	25
novel238_mature	7	3	5	3	4	2	8	6	3	3	10	1	1	4	3	2	2	1	1	10	TTGGTATGAGCCTGAGTCTTTCC	23
novel238_star	0	0	0	0	0	0	0	0	0	0	0	0	0	0	1	0	0	0	0	1	CAAGATTCAAGTTCTACCACTGG	23
novel24_star	0	0	0	0	0	0	0	0	0	0	0	1	0	1	0	0	0	0	0	1	GTCTCCGACTGCACACGCACA	21
novel240_mature	1	0	0	1	1	1	0	3	0	0	4	3	2	1	0	2	0	2	0	4	CCACCGGCATGGCGGTCGGGGC	22
novel240_star	0	0	0	2	5	2	1	1	2	3	0	1	0	4	2	1	0	2	0	5	CGCGGCCCCTCTGGCGGTGGC	21
novel241_mature	0	0	0	3	0	3	2	1	2	0	2	0	1	8	1	3	4	0	0	8	CGGCGGTAGAGCTGAGAGTGCT	22
novel241_star	0	0	0	0	0	2	1	1	3	2	1	0	1	1	0	6	2	1	0	6	ACCCTCCAGCTGCCTGCTCTT	21
novel242_mature	0	1	0	1	1	0	7	1	3	5	6	3	5	5	2	6	5	5	0	7	TCACCTGTGTCTGGGGCAGACC	22
novel242_star	0	0	0	0	0	0	0	0	0	0	0	0	0	0	0	4	0	0	0	4	GCTGACCCCAACCCAGAGGGAC	22
novel244_mature	21	12	11	4	6	8	5	0	5	4	2	5	0	2	2	0	2	0	0	21	TCATTTCAGAACACCACTGCACGCC	25
novel244_star	0	0	0	0	0	0	0	1	0	0	0	0	0	0	0	0	0	0	0	1	GTATGATTGGTTATGATTT	19
novel246_mature	0	0	0	0	0	0	2	1	2	4	1	2	0	2	2	1	0	2	0	4	AAGAGCTGAATCAGGTGTGCTG	22
novel246_star	0	0	0	0	0	0	0	0	0	0	2	0	1	0	0	0	0	0	0	2	ACACACCTGTCTCAGTCCTGTC	22
novel247_mature	7	15	6	7	1	16	0	0	2	2	2	4	4	0	1	2	1	0	0	16	TTAGGACGATGGGCCAAGATGGAGT	25
novel247_star	0	0	0	0	0	0	0	0	1	0	0	0	0	0	0	0	0	0	0	1	TCGAGGATGGCTCATTGGATG	21
novel25_star	1	0	2	4	3	2	0	4	1	0	2	0	0	1	1	1	2	0	0	4	TTGCCGAACGACTAAAGAAACGTT	24
novel250_mature	0	0	1	3	2	4	9	8	7	15	17	18	35	38	19	20	16	17	0	38	CCGCAGCACAGTACGGCCTGTA	22
novel250_star	2	0	3	7	4	3	11	26	3	25	25	22	12	27	13	24	22	21	0	27	CAAACCATTCTGTGCTGCTACA	22
novel251_mature	2	0	0	3	0	3	0	3	4	4	6	3	0	2	3	1	1	3	0	6	ACAGTGCGAATGGGACTTTGAACA	24
novel251_star	0	0	0	1	0	0	0	0	0	0	0	0	0	0	0	0	0	0	0	1	CCATCGGCCACCAGCACTAGTGTTC	25
novel252_mature	0	0	1	1	0	0	0	0	0	0	3	1	7	3	4	6	8	9	0	9	TAAGCTGTTCCCTGCACTGGG	21
novel252_star	0	0	3	0	0	0	0	0	0	0	0	0	0	0	0	0	0	0	0	3	CAGAGCAGTGGGGGAGATTATT	22
novel253_mature	0	0	0	0	0	0	1	2	5	3	6	5	0	4	2	3	4	3	0	6	TTTGCTGATTGTCTGTGATATT	22
novel253_star	0	0	0	0	0	0	0	0	0	0	0	0	0	0	0	0	1	0	0	1	GATGATGGACTTTGGCTT	18
novel254_mature	0	2	0	0	1	6	3	4	3	3	1	3	2	0	3	4	0	1	0	6	TGGGGGTGAGCTTTGTGGTGCA	22
novel254_star	0	0	0	0	0	0	1	1	1	0	2	6	0	0	0	1	1	2	0	6	CACTCTTTTGCTCACCCCATT	21
novel255_mature	0	0	0	0	2	2	2	8	0	4	1	1	4	1	2	0	2	3	0	8	AGCGTCTGAGCTGTTACTCATA	22
novel255_star	0	0	0	1	0	2	1	0	2	0	1	0	0	0	1	0	0	0	0	2	TGGGTAACAGCTCAGAGGCCTG	22
novel258_mature	0	0	0	1	1	0	0	0	2	1	2	0	1	1	1	4	3	4	0	4	CTTCCTGCTCCATCTCTGCT	20
novel258_star	0	0	1	1	0	0	1	0	1	2	2	0	1	1	2	0	3	1	0	3	CTGAGATCAATGCAGCTGAAGGA	23
novel259_mature	7	6	2	2	1	5	2	3	0	3	1	3	7	2	4	6	5	2	0	7	CTGGTGCTGTGCTGATCTCTTTTGG	25
novel26_mature	4	0	9	20	11	15	50	57	49	84	72	86	98	127	114	68	101	148	0	148	TGACACCGTAACTCTTGCTCACAG	24
novel26_star	0	0	0	0	0	0	0	1	4	0	1	1	0	1	0	0	2	0	0	4	GTGAGAGGATTATGGGTTCA	20
novel260_mature	8	1	0	1	0	1	3	6	0	0	0	0	1	4	0	2	2	0	0	8	TAATACACTGTAATATTTTCC	21
novel260_star	0	0	0	0	0	0	0	0	0	0	0	0	0	0	0	1	0	0	0	1	AAAGTATTACAGAGAAATTATT	22
novel261_mature	11	1	15	1	1	1	1	0	0	1	0	2	2	0	2	0	3	0	0	15	TGTCCGTCTTCTGGAGCAGACACG	24
novel261_star	3	6	2	0	0	0	0	1	1	0	0	1	1	0	3	1	0	1	0	6	TGTCAGTCTGGAGCGGTCACA	21
novel262_mature	4	4	1	0	2	0	0	3	4	6	5	7	5	1	8	1	3	2	0	8	TGTCGCGGGCCGTCACTGTGGCGT	24
novel262_star	0	0	0	1	0	0	1	0	2	0	0	0	0	1	1	0	0	0	0	2	CCCATCGTGACGGTGGTCCGCACAGA	26
novel263_mature	0	0	0	1	0	0	1	3	0	1	5	0	5	3	2	0	1	7	0	7	GATCAGATGTAAGTTCTTCATTG	23
novel263_star	0	0	0	0	0	0	0	0	0	0	0	0	1	1	2	0	0	1	0	2	TGTGAAGGCTGATGTCTGACC	21
novel264_mature	0	0	0	0	0	0	2	2	2	1	5	0	4	2	3	0	0	1	0	5	TATTGTCACGTGAACCGCCGCA	22
novel264_star	0	0	0	0	0	0	0	1	0	0	0	0	0	0	0	0	0	0	0	1	CTCCGGTCCACAGACAAGAGC	21
novel268_mature	5	13	8	4	1	4	6	2	2	1	1	1	1	0	0	0	0	2	0	13	GCTTCTGTCTGGCTCTGTGAGAGT	24
novel268_star	0	0	0	0	0	0	0	0	0	1	0	0	0	0	0	0	0	0	0	1	CACACAGAGAGGCAGAAAGAGG	22
novel27_mature	25	16	39	516	373	666	719	796	742	422	358	431	343	357	297	157	253	388	16	796	TGCTGATCTTCCTGGCAGGACA	22
novel27_star	0	0	0	0	1	0	0	2	0	0	1	0	0	3	1	2	2	1	0	3	TCCTGCGTGGTAGATGCGCACA	22
novel270_mature	0	1	0	0	0	7	1	2	1	6	2	2	6	0	1	3	1	0	0	7	TCACTCTGGTCCAGCTCTCTGC	22
novel270_star	0	0	0	0	0	0	0	0	1	0	0	0	0	1	0	0	2	0	0	2	AGAGGGTTCACTAGTCTGACG	21
novel272_mature	1	0	0	1	1	0	1	5	2	4	10	4	3	4	3	1	7	0	0	10	TGGGATGATGTTACTTCTGTCGCC	24
novel272_star	0	0	0	1	0	0	1	0	3	0	0	0	0	0	0	1	0	0	0	3	CGGAGGAGTAACGCTGTCCTGTC	23
novel274_mature	0	0	0	5	3	3	2	3	1	6	6	3	3	2	3	1	3	2	0	6	TCCGTCCCCTGATCACATGTGC	22
novel274_star	0	0	0	8	3	6	1	0	0	0	1	0	3	0	1	0	1	1	0	8	CGTTCTGATCTCTGGGAGCGGTGC	24
novel275_mature	0	0	0	1	0	0	0	2	0	0	4	1	1	1	1	1	1	1	0	4	GCATATCCGTTTTCTCACTTG	21
novel276_mature	2	0	1	6	5	2	2	6	0	3	4	7	2	3	7	4	6	11	0	11	TTGAACTGTTAAGAACCACTGC	22
novel276_star	210	263	371	3573	2813	1893	5822	9721	5693	10931	13047	8465	9914	13440	8862	7070	7672	7295	210	13440	AAGTGGTCCTAAACATTTCACA	22
novel277_mature	12	1	9	3	3	4	2	8	4	1	0	2	0	2	1	1	1	1	0	12	TTCAGGTGGAGGTTCGTTCTGT	22
novel277_star	0	0	2	0	0	0	0	0	0	0	0	0	0	0	0	0	0	0	0	2	AGGAGGAATCTTTCAGCTTAAAC	23
novel278_mature	0	0	4	1	5	1	2	5	6	4	0	1	2	3	3	0	3	5	0	6	TCCTCCAGATCTTAGTCTCAGTGA	24
novel278_star	0	0	0	1	0	0	1	1	0	0	0	0	1	1	1	0	0	0	0	1	ACTTTGACGATGCTGAAGGGCT	22
novel279_mature	0	0	0	3	3	0	1	0	4	2	6	3	1	2	0	3	4	2	0	6	TTAGGGACAGAGTGCTCCACT	21
novel279_star	0	0	0	0	0	1	2	4	0	0	0	1	0	0	0	0	0	2	0	4	CGTGGAGTTCTACTTTCCCTGAA	23
novel28_mature	79	55	65	37	25	37	20	53	28	10	19	16	8	24	5	6	15	9	5	79	TTCGATTTGACAGCTGAGGTAATC	24
novel28_star	0	0	8	0	0	0	0	1	0	0	2	0	0	0	0	1	0	0	0	8	TTGGATTGGCTGTCTTTGA	19
novel280_mature	0	0	0	0	1	1	1	2	0	0	1	8	0	6	4	0	5	0	0	8	TTATTACAGGATTTTTTGAGCT	22
novel280_star	0	0	0	0	0	0	0	0	0	0	0	0	1	0	0	0	0	0	0	1	TTGAAATTCCCTGTAATGATGT	22
novel281_mature	0	0	0	2	1	0	0	1	1	1	0	1	0	0	0	0	0	1	0	2	ACACTGAATATAAGGGCTCTC	21
novel281_star	0	0	0	1	0	0	0	0	0	0	0	0	2	2	4	1	0	0	0	4	GAACCCTTGTTTACTGTAGTGAT	23
novel282_mature	0	0	3	3	0	0	2	2	4	1	2	5	1	1	0	1	2	1	0	5	CGCGGCGCGATGCGGAGCTTCT	22
novel282_star	0	0	0	0	0	0	0	0	0	0	0	0	1	0	0	0	0	0	0	1	CAGCTCCTCGTCGTTCCGCACC	22
novel283_mature	0	1	0	2	0	4	4	0	0	1	0	2	6	4	0	1	1	4	0	6	TGCTCACTGATGAAGCCGCCGG	22
novel285_mature	2	1	4	3	4	2	1	4	2	1	0	1	1	2	1	0	2	0	0	4	TCTGAAACTGAATGAAGACACC	22
novel286_mature	0	0	0	0	2	1	3	2	4	0	2	0	1	0	2	1	2	0	0	4	TGACCTCTTAGATCATCTTCAG	22
novel286_star	0	0	0	0	0	0	0	0	0	1	0	1	0	0	0	0	0	0	0	1	TGATGAGGACCTGAGAGGTTG	21
novel287_mature	0	0	0	1	0	0	1	0	1	1	0	0	2	2	1	2	1	0	0	2	TTCCTCTAACTTCTGATCTTTCT	23
novel287_star	0	0	0	0	0	0	0	0	0	2	0	0	0	1	1	0	0	0	0	2	AACATCAACGGTTAGAGGAACT	22
novel288_mature	0	0	0	2	3	3	3	1	1	1	0	1	2	1	1	4	7	1	0	7	TCGGCCCTCTGCTCCATCCCCT	22
novel288_star	0	0	0	0	0	0	1	1	0	0	0	0	0	0	0	0	0	0	0	1	AGGATCAGGCAGATAGAGGGCTTGGGCT	28
novel289_mature	0	0	0	5	5	5	7	2	9	2	3	2	1	1	1	2	7	0	0	9	CCCCCTGTCTCATCTATGGCTGG	23
novel289_star	0	0	0	1	0	5	2	3	0	1	2	0	0	1	0	0	0	0	0	5	AGGCTGAGATCAGACAGAGGATC	23
novel29_mature	0	1	3	5	2	2	8	12	2	3	10	2	2	12	4	3	3	4	0	12	AGTGTGAAATCTGCAGAAGTGT	22
novel29_star	4	8	4	16	20	17	29	63	23	42	45	34	17	52	33	24	42	45	4	63	GCTTCTGTAGATTCCAACACAGT	23
novel290_mature	0	0	0	1	0	3	2	5	1	4	1	5	1	3	1	0	0	1	0	5	CAGTACTTTTGTGTTCAGGCT	21
novel290_star	0	0	0	0	0	0	1	0	0	0	0	0	0	0	0	0	0	0	0	1	ACGTGGATATGTTTGGCATAGA	22
novel291_mature	0	0	0	3	2	0	4	1	1	1	0	4	1	1	0	2	0	3	0	4	TGTACGCTGGGAGCGAAAAGT	21
novel291_star	0	0	0	3	1	2	1	0	0	1	1	0	0	0	0	0	1	0	0	3	TTTTCGAATTCGTCAGTAGCCACC	24
novel293_mature	0	0	0	0	2	0	3	2	4	1	2	2	1	0	1	2	3	2	0	4	GTCGCTTGCCAGTTGTAGACCGGCT	25
novel293_star	0	0	0	0	0	0	0	0	0	0	0	0	0	0	0	0	1	0	0	1	CGGGCTGCTGGGAAGCGAGG	20
novel294_mature	0	0	0	0	0	1	0	1	1	1	3	0	2	0	1	1	0	4	0	4	CACCTCTGACAGCCTGAACAGT	22
novel294_star	0	0	0	0	0	0	0	0	0	0	0	0	1	0	0	0	0	0	0	1	TGTTTGGCTGCTGTTGGAGTGTCGTC	26
novel295_mature	0	0	0	0	0	0	0	0	0	4	2	4	1	4	1	0	0	0	0	4	TTTTCAGTCCGATTGAGCC	19
novel295_star	0	0	0	0	0	0	0	1	0	0	0	0	0	0	0	0	0	0	0	1	TGTCAGTCTGATTGAAATTTCATT	24
novel296_mature	0	0	0	0	0	0	1	4	0	0	3	3	2	0	2	1	0	1	0	4	GATCTCAGTTTCCGCTCGGCTGC	23
novel296_star	0	0	0	0	0	0	0	0	0	0	0	0	0	0	0	1	0	0	0	1	AGCTGCTTGTTTCTGAGAGACTGA	24
novel297_mature	0	0	0	0	0	0	0	1	1	2	1	0	0	1	0	0	1	0	0	2	TTTCTGAACGATTCGAGCGTC	21
novel297_star	0	0	0	0	0	0	0	0	0	0	1	1	0	0	0	0	1	0	0	1	TTGTTTCGAAAGTCAGTCAGAGATCG	26
novel298_mature	1	0	0	1	0	0	1	1	1	0	2	1	3	1	3	1	0	1	0	3	CCCTGGGCATGCAGCCTCTGCC	22
novel298_star	0	0	0	0	0	0	0	0	0	0	0	0	1	0	0	0	0	0	0	1	GCAGCAGCTCAGCCCCCC	18
novel3_mature	37	43	59	258	247	499	421	455	424	346	456	336	414	227	338	332	181	300	37	499	TATGGTAGTCAATGGGGGGCG	21
novel3_star	0	2	0	1	6	12	5	1	7	4	9	1	5	6	3	2	4	5	0	12	CCCCCCATTTACTACCACAGT	21
novel30_mature	5	9	9	49	30	33	55	130	92	96	101	96	104	219	145	242	239	252	5	252	CAATGAAAGTGAATGGTGACTG	22
novel30_star	0	0	0	0	0	0	0	0	0	1	1	0	1	0	0	0	0	1	0	1	TCACCATTCACTTTTGTTGTA	21
novel301_mature	0	0	0	0	0	0	2	0	1	2	0	2	1	0	2	0	2	0	0	2	ATTGGTCAGTGGCTGGTCAGATG	23
novel301_star	0	0	0	0	0	0	0	0	0	1	0	0	0	0	1	0	0	0	0	1	TCTGTCCCGCACTGGCACATAGC	23
novel304_mature	0	0	0	2	1	0	1	0	0	2	2	0	2	3	4	0	0	0	0	4	TGATGGACAGTTCTCACAGTTT	22
novel306_mature	0	0	0	0	0	2	1	2	0	0	2	4	1	2	2	3	0	0	0	4	TGGTCCCCTGTGTGGTTCTGATC	23
novel306_star	0	0	0	1	0	0	0	0	1	0	0	0	0	0	0	0	0	0	0	1	TCATGCCATGTGTGGACCGCA	21
novel307_mature	0	0	0	1	1	0	0	0	0	2	0	1	1	1	0	2	0	0	0	2	CAGGAAGTCTATTCAGTGCAT	21
novel307_star	0	0	0	0	0	0	0	0	0	0	0	0	0	0	0	0	0	1	0	1	GCTCTGAATACTCTATACTGCAT	23
novel308_mature	0	6	1	2	1	8	1	1	1	0	0	0	1	0	0	0	0	0	0	8	TCTCGAAATGGGCGACCCGGACG	23
novel308_star	0	0	0	0	1	0	1	1	1	0	0	0	0	0	0	0	0	0	0	1	TTCGTGTCGTGTATTTCGGTCA	22
novel309_mature	2	5	0	2	0	4	1	2	1	2	0	0	0	2	1	1	0	0	0	5	CGCTCTGTATCTCCTGGGA	19
novel309_star	0	0	1	0	0	0	0	0	0	0	0	0	0	0	0	0	0	0	0	1	GCTTGTGACTAGGCAGGACGAG	22
novel31_mature	151	120	167	89	74	71	89	119	90	98	116	92	134	215	146	284	223	207	71	284	AAGGACTATGTCTACACCTAGT	22
novel31_star	0	0	0	0	2	0	2	1	2	1	3	1	2	1	0	1	0	0	0	3	CAGTGTCATTTAGTCCTACACAT	23
novel310_mature	0	2	0	3	1	1	1	1	1	0	1	0	1	2	0	0	2	1	0	3	CTCCGCCGCAGCGCTCAAC	19
novel311_mature	0	0	1	3	2	4	4	1	6	4	2	2	3	1	3	2	0	1	0	6	TTCGGTTGTACATATCCTGTT	21
novel311_star	0	0	0	0	0	0	0	0	0	0	0	0	0	1	0	0	0	0	0	1	TATTTATGTTGTGGATTGACA	21
novel312_mature	0	0	1	9	6	1	5	17	7	6	12	8	8	9	5	7	5	2	0	17	TGAGAATGGGCAACAAATTTCT	22
novel313_mature	26	20	21	6	8	14	11	13	5	7	8	4	8	7	3	5	5	1	1	26	ACTGTGGAGGTCAATGGGGACC	22
novel313_star	0	0	0	0	0	0	1	0	0	0	0	0	0	0	0	1	1	0	0	1	TTGTCTTTGACTTCCATAGTAT	22
novel314_mature	1	0	1	33	10	16	19	17	20	15	10	5	6	10	8	1	5	6	0	33	TGGAGCTATGATCAACTTAGGC	22
novel314_star	0	0	0	0	0	0	0	0	0	0	0	0	0	0	0	0	0	1	0	1	CCAAGTTGATCGCAGCTCCACT	22
novel315_mature	0	0	0	5	4	1	6	5	7	8	7	4	3	10	12	2	3	2	0	12	AAACTGAATGGTGACTGAGGCT	22
novel315_star	0	0	0	0	0	1	1	0	0	0	1	0	1	1	0	0	3	0	0	3	TTAGTCACCATTCATTTTCATT	22
novel316_star	6	8	5	64	38	64	36	40	49	9	14	28	16	11	16	9	8	20	5	64	AAACGGCTGACTGGTTAGGAGA	22
novel317_mature	0	0	0	1	0	0	0	0	0	0	1	0	0	0	0	1	0	1	0	1	TCCGCGACCTGGAGGATCCCG	21
novel318_mature	0	0	0	0	1	0	2	7	1	5	0	5	4	10	10	6	7	6	0	10	TGGACTCATGAAGTCTGATGGGA	23
novel318_star	0	0	0	0	0	0	0	1	0	0	0	1	0	0	0	0	0	0	0	1	ACATCAGTCTCAACGAGTCCAC	22
novel319_mature	0	0	0	0	0	0	0	2	0	1	2	1	1	2	6	0	0	1	0	6	AATTGAGTTGGACCAACTTA	20
novel32_mature	777	358	590	149	146	280	139	164	193	63	70	64	61	45	35	38	29	45	29	777	TCTTGACTGAGGGCTCATGCGTG	23
novel32_star	2	4	4	0	0	3	1	0	0	2	0	0	0	0	0	0	1	0	0	4	TCTTGACTGAGGCCTTATGCATGGCA	26
novel320_mature	22	14	22	103	63	81	244	593	256	296	320	354	215	484	308	113	274	234	14	593	TACGATCTACTTAGGCTTACGAT	23
novel320_star	0	0	0	1	1	3	3	2	2	0	1	2	1	3	0	0	2	4	0	4	CTAAGTTTATCATAGAGACCAT	22
novel321_mature	0	0	0	0	0	3	2	1	0	1	1	1	1	0	0	0	1	2	0	3	GCTGAGCCCAAGAACCGGACG	21
novel322_mature	5	8	8	10	10	3	12	18	12	2	5	9	1	13	9	10	11	10	1	18	GAAGCTTTGTGTTCACTCGCA	21
novel322_star	0	0	0	0	0	0	0	0	0	0	0	0	1	1	0	1	0	0	0	1	TGCGAGCGAATGCAAAATTTCT	22
novel323_mature	76	32	43	49	55	75	97	88	75	69	70	76	104	64	99	83	65	107	32	107	TAGGGGGGTATTATTTTGGCA	21
novel323_star	2	0	2	6	11	6	15	18	16	15	27	30	25	12	24	36	14	21	0	36	TGCCAGGATTTTACCCCCCTTA	22
novel328_mature	7	4	13	44	37	44	51	104	66	71	64	53	46	48	70	42	30	32	4	104	TGGCACCATTGACTTCCATAGT	22
novel328_star	46	4	25	22	15	33	32	35	37	17	23	23	31	12	20	14	11	17	4	46	CTATGGAAGTAAATGGGGCCCA	22
novel329_mature	1	2	4	125	79	112	93	221	103	96	145	109	50	149	89	87	126	85	1	221	TAGTACTAAAAGTGGTTCTTTGGCT	25
novel329_star	0	0	0	0	1	0	2	1	2	0	2	1	4	2	2	2	2	1	0	4	TAGGGGAACCACTTTAAGTGCT	22
novel333_mature	0	0	0	0	0	0	0	2	0	0	2	1	0	0	0	0	4	1	0	4	TTAATGATCTGAGTGATGTGGC	22
novel333_star	0	0	4	0	0	0	0	0	0	0	0	0	0	0	0	0	0	0	0	4	CACACACTTGAAGATTTTA	19
novel336_mature	0	0	0	0	1	0	0	1	4	2	2	0	0	5	1	3	3	3	0	5	TCGGTGGAGATGTCCTGGAGGC	22
novel337_mature	8	15	13	4	6	6	6	5	7	1	3	1	0	1	0	0	1	2	0	15	CTTCTGTCCAGGCGATTCTGAGT	23
novel339_mature	6	2	1	2	6	5	4	4	5	1	2	2	3	1	2	0	0	0	0	6	TAACTGAAGTTCCTCAGAGTGTG	23
novel339_star	0	0	0	0	0	0	0	0	0	0	0	0	2	0	0	0	0	0	0	2	CACACCTGAGGAGGCTCAGCAG	22
novel34_mature	0	1	2	47	19	43	41	57	51	20	40	42	46	31	31	24	22	23	0	57	TCCAGATTGGGCACCGGCACCC	22
novel34_star	0	2	0	56	26	59	61	62	86	27	24	24	19	14	15	9	8	11	0	86	GTGCTGGTGCCTGTGATGGGAC	22
novel340_mature	0	0	0	1	2	3	11	8	11	18	15	26	20	18	16	11	21	13	0	26	CACTCACTGCAGCTGCATCACT	22
novel340_star	0	0	0	3	0	0	2	2	2	3	3	6	1	4	4	6	3	0	0	6	AGTTGCAGCTGCAGTAGGAGC	21
novel341_mature	4	3	1	0	3	11	4	0	2	6	2	3	2	6	4	8	6	0	0	11	CAGAGGATCCTGGACCTGGGT	21
novel341_star	0	0	0	0	0	0	0	0	0	0	0	0	0	0	1	0	0	0	0	1	CGCGGCACCCCCATCATCCTCTCCA	25
novel343_mature	0	0	0	0	0	0	0	1	0	1	1	3	0	4	1	0	1	0	0	4	TTTCTGTAGCTTGCTGTGGCGC	22
novel344_mature	0	2	0	0	1	3	3	2	1	3	0	0	6	7	5	11	6	1	0	11	TGTGGCTGTGACGAGCTCTGTCGG	24
novel345_mature	0	0	0	3	3	1	0	7	5	1	5	4	1	0	1	0	0	3	0	7	TGTGCTGGCTTTCTTCATCTGC	22
novel348_mature	0	0	0	2	2	3	3	0	1	1	2	2	2	2	0	0	2	0	0	3	TCTGAGGTTTTCATGATGACGC	22
novel348_star	0	0	0	0	0	0	0	0	1	0	0	0	0	0	0	0	0	0	0	1	GTCATCATCAGCAGCTCTTGACG	23
novel350_mature	58	64	52	258	232	364	407	266	380	264	260	235	232	185	227	224	124	147	52	407	GGGCCCCATTGACTTCCATAGT	22
novel350_star	0	0	0	0	1	1	1	0	0	0	0	1	0	0	0	0	1	0	0	1	GAAGTAAATGTAGCCCATCAAC	22
novel351_mature	0	0	0	1	1	1	1	4	1	2	2	4	9	10	8	15	8	7	0	15	TCAGCAGAGGCTGAATCGCTATGT	24
novel352_mature	15	7	21	4	3	8	1	2	6	1	1	0	1	0	0	0	3	1	0	21	TGGCTCTGGAGACAAGAGTGGGGT	24
novel352_star	0	0	0	0	0	2	0	0	0	0	0	1	0	0	0	0	0	0	0	2	TCCAAGTTCTTGCTCCAGACCTT	23
novel353_mature	0	0	0	4	9	12	14	6	8	3	1	7	3	2	6	0	2	2	0	14	TGTCAGGGTCCGGACATTCATGC	23
novel354_mature	2	3	2	52	32	44	43	70	31	36	45	34	49	77	48	47	57	66	2	77	GTGCCTACTGAGCTGATAAC	20
novel354_star	6	4	5	10	9	16	21	27	20	20	46	32	35	57	42	40	58	49	4	58	TGGCTCAGTTCAGCAGGAAC	20
novel355_mature	2	5	3	47	25	55	74	66	97	26	14	21	60	50	26	24	23	63	2	97	TGCTGCCTCTGAGCGTTCCTCA	22
novel356_mature	30	28	39	66	73	93	77	114	77	154	243	282	134	127	187	178	188	77	28	282	TCAGCCTTCCGCCACTGTGCTTGTC	25
novel356_star	3	0	1	0	0	0	2	0	0	1	0	1	0	0	0	0	0	0	0	3	TACTGTCCAGAGAAGGCTGATA	22
novel357_mature	1	0	3	5	4	9	1	3	1	1	4	2	1	1	2	3	0	2	0	9	ATGGGCTGGGAGCAGAAATGGGCTA	25
novel357_star	0	0	0	0	0	0	0	0	0	0	0	0	0	0	1	0	0	0	0	1	GCCCATGAGGAAGCGGGAGACCGTCA	26
novel358_star	0	0	0	0	0	0	0	0	0	0	0	0	1	0	0	0	0	0	0	1	CAACCAGCATGAGGAAGAGGGAGT	24
novel36_mature	1	8	10	147	96	127	177	244	199	147	167	170	115	150	110	155	114	118	1	244	TAATGCCCAAAGATGCTGTGTG	22
novel36_star	0	0	2	11	7	10	7	8	3	5	6	4	4	5	4	2	1	11	0	11	GACAATATTTTTGGGCATCATA	22
novel360_mature	0	0	0	5	2	4	12	15	2	5	13	15	12	17	11	17	6	10	0	17	ATGTGCGTTAGTCAGTGGCTTA	22
novel360_star	0	2	1	5	4	6	27	31	36	58	62	48	99	126	68	197	108	107	0	197	AGCCGCTGTCACACGCACAGTG	22
novel361_mature	10	9	17	9	14	2	9	11	0	7	1	8	2	3	2	2	1	0	0	17	TCTGACCTCTGGGTGACCCTT	21
novel361_star	0	0	0	0	0	0	0	0	0	0	0	0	0	0	1	0	1	0	0	1	CTGGGCCAACCTGGAGGATCGTGAT	25
novel362_mature	1	1	0	32	14	12	15	36	17	12	16	10	2	5	12	2	4	11	0	36	TTCCTGGTGAAGTTCTGG	18
novel362_star	0	0	1	0	0	0	0	0	0	0	0	0	0	0	0	0	1	0	0	1	TGAACTGCAACATCCAGGAGGATT	24
novel365_mature	0	0	1	1	1	4	1	9	1	6	3	7	1	4	5	3	1	4	0	9	CAGAGCGCGCGCAACTACTCTGGA	24
novel366_mature	2	0	0	3	5	6	4	1	3	8	10	6	3	9	11	11	10	8	0	11	TCGGCGCGTTGGAGCAGCTGGA	22
novel367_mature	114	707	156	316	261	604	145	494	242	416	783	404	196	139	112	177	216	65	65	783	GGCTTTCCTGTAGCTCAGT	19
novel368_mature	165	123	218	85	65	80	62	64	65	23	28	28	10	15	25	8	15	14	8	218	TACTTCAGGATGTCAGTGGCTCAGT	25
novel37_mature	14	19	12	18	20	18	22	35	14	27	27	34	24	13	28	79	29	25	12	79	TTCCTAACCGGTCAACCGTTT	21
novel37_star	0	0	0	0	0	0	0	1	0	0	0	0	0	0	0	0	0	0	0	1	AGAATGAATGGGTTTGGATG	20
novel370_mature	2	7	4	3	9	9	10	15	9	12	10	10	7	8	14	8	7	6	2	15	TTTTTCAATCCGATTGAGCCGTCA	24
novel371_mature	90	87	55	30	13	28	13	17	4	5	9	10	5	8	9	6	6	8	4	90	CTTCTGGCTTTTTGGGTC	18
novel372_mature	1	0	0	15	7	13	19	38	22	42	48	36	28	28	26	32	30	50	0	50	TCGGATTCCTTCTAGGTACAGGCT	24
novel373_mature	0	0	0	1	0	0	1	3	2	0	2	2	1	2	1	2	2	1	0	3	TTACCACGGTTAATTGATGTTCT	23
novel376_mature	7	3	10	7	10	9	13	18	8	11	8	14	7	10	9	17	7	6	3	18	ACAGTGGAAGTCAATGGGAACT	22
novel376_star	0	0	0	0	0	1	0	2	0	0	1	1	0	1	0	2	1	0	0	2	ACTGACTTTCACTGAATGGACA	22
novel378_mature	8	8	28	26	12	24	9	34	20	14	19	9	7	10	3	8	5	2	2	34	GGAGCTGAGGATTGTGGGT	19
novel379_mature	0	1	0	5	8	7	12	33	16	22	21	19	17	28	11	19	14	14	0	33	TAGGAATTAACTGAAAACGCT	21
novel38_mature	26	21	24	25	30	40	33	51	61	43	57	50	44	47	34	31	27	31	21	61	TGATGGACCTCATTGACTTCCA	22
novel38_star	1	0	3	3	2	0	1	1	0	0	0	0	0	0	0	1	1	0	0	3	AGGTCAGGGGGGTCCAGCAACT	22
novel380_mature	0	1	0	3	4	3	1	2	3	0	3	2	2	2	0	0	1	2	0	4	ACTTCACTGTATTCAGCCAGA	21
novel382_mature	0	0	0	13	8	10	5	14	9	6	11	4	3	3	0	1	0	3	0	14	GCCACATGATGTGAAGCTGACA	22
novel383_mature	0	6	1	2	4	0	3	2	1	2	2	3	0	1	2	3	0	4	0	6	TTATCTAAGCCTGCGGTTCCATT	23
novel383_star	0	2	0	0	0	0	1	0	0	0	0	0	0	0	0	0	0	0	0	2	AATGAAACCCAGCGCTGGATA	21
novel384_mature	16	27	32	8	10	19	5	7	7	5	5	3	2	9	1	1	5	16	1	32	AATGCCATCCTGTGTGCTCGGA	22
novel384_star	0	3	0	0	0	0	0	0	0	0	0	0	0	0	0	0	0	0	0	3	CCAGCACATGTGTGGCAGAGA	21
novel385_mature	0	0	0	4	2	4	7	1	3	5	2	3	2	4	2	4	4	4	0	7	TGTGTGTGATAGGAACTTGTGTCC	24
novel388_mature	2	2	0	48	32	33	58	86	66	74	58	73	24	47	41	53	43	42	0	86	GTAAGATGATGAAACGCTGATC	22
novel389_mature	0	0	7	13	3	14	8	9	11	5	15	6	7	3	10	5	4	2	0	15	TTGCAGTCGTGCAAATGAACCCG	23
novel389_star	0	0	0	0	0	0	2	0	0	0	0	0	0	0	0	1	1	0	0	2	TTCATTTCATGGCCGCCAGGT	21
novel39_mature	3	5	9	56	37	49	114	153	130	120	100	105	74	95	85	82	78	100	3	153	TGTGTCTGTAGTTTCCCTGGCT	22
novel39_star	4	6	6	21	22	27	72	83	52	52	67	80	74	65	56	66	61	60	4	83	CACGGTATTGTATAGACGCACC	22
novel390_mature	3	2	13	31	27	31	43	117	64	80	121	78	48	107	78	36	77	53	2	121	TCAGTCACCATTCACTTTCATT	22
novel391_mature	4	0	1	3	1	1	1	1	2	2	0	0	0	3	0	0	1	2	0	4	AGTTTCTGTGGTTTTGTTGTTTT	23
novel391_star	0	0	2	0	0	0	0	0	0	0	0	0	0	4	0	0	0	0	0	4	AAAGCAACACTATAGGAACATAT	23
novel392_mature	0	0	0	2	5	7	6	6	9	1	5	5	4	3	5	2	4	1	0	9	TTCACTGGATTCTCCTCTACCTC	23
novel392_star	0	0	0	5	4	5	5	6	1	2	2	1	2	0	2	2	1	4	0	6	AACGTGGAGGGCATCTGGCCTGGCA	25
novel393_mature	2	45	27	1	0	21	0	1	2	0	2	0	0	0	0	0	0	0	0	45	AGTCCCTCCACTCCTGCT	18
novel394_mature	6	3	11	11	14	7	1	7	1	2	2	1	1	1	2	0	0	3	0	14	TCCTTTGGTTTGTGGAAACACTGCA	25
novel395_mature	0	0	0	0	1	5	6	6	5	3	4	2	3	1	3	3	4	3	0	6	TGGCAGAGAACACTCAGATGAGT	23
novel396_mature	32	21	16	5	7	17	0	10	1	7	2	5	2	6	1	3	3	3	0	32	TTCCTAGTGCCTGGAGGACAGCTCT	25
novel396_star	0	0	0	0	0	0	0	0	0	0	1	0	0	0	0	0	0	0	0	1	TGATTTCTCCTTCTGCACATGGAA	24
novel397_mature	7	8	4	9	5	11	7	4	2	0	2	4	2	2	1	2	1	4	0	11	TTTGGACCCCATTGGCTTTCT	21
novel397_star	0	0	0	0	0	0	0	0	0	0	0	0	0	1	0	1	0	0	0	1	AAATGGGGTCCAATGTTGT	19
novel398_mature	3	0	2	8	5	9	10	23	10	12	23	14	4	19	9	9	11	3	0	23	ACAGACAAATGTTTGGACGTACAGA	25
novel398_star	0	0	0	1	1	0	0	4	0	0	0	0	0	0	0	1	0	0	0	4	TGAGTCAAACATATGCCTGGTA	22
novel399_mature	2	0	0	2	3	5	5	9	5	3	1	5	1	9	1	1	3	2	0	9	TTAGGTTTTGTGAATGATTTATG	23
novel399_star	0	0	0	0	0	1	0	0	3	2	2	4	1	3	3	0	3	4	0	4	TGTAAGTCCTTCATAATACATA	22
novel4_star	0	1	1	0	0	0	0	0	0	0	0	0	0	0	0	0	0	0	0	1	CCCCCATTGACCGCCACAGTA	21
novel40_mature	19	31	30	10	6	9	12	10	11	13	18	18	18	14	12	3	11	13	3	31	GTGCAGTCTCGCGATCCTGTCTCT	24
novel40_star	5	8	2	2	2	10	4	5	4	4	4	6	5	7	6	1	3	4	1	10	ACTCAACGCGGCTGCATAGA	20
novel400_mature	0	0	1	29	14	17	31	27	28	17	19	12	13	5	13	18	6	13	0	31	ACAGTGAAATGTATTGCGGCCTT	23
novel400_star	0	0	0	0	1	0	0	0	4	1	1	0	2	0	0	0	0	0	0	4	TCCGCAACACATTCACAGAGTGA	23
novel401_mature	0	0	0	0	0	0	0	2	1	0	3	1	3	1	0	2	0	0	0	3	GCAATGGAAGTCAGTGGGAAC	21
novel402_mature	58	30	53	12	8	17	16	8	10	4	6	4	1	3	1	1	1	6	1	58	TTCTGTTTATAAGGCTGCTTGGCAC	25
novel402_star	19	4	6	1	1	3	1	3	3	0	1	0	0	0	1	0	0	1	0	19	TTCTGGCGGTCTTTCCATCCTTGGGC	26
novel403_mature	0	0	0	3	0	0	1	10	1	2	6	5	6	13	3	8	16	11	0	16	TAGATGTTGCATTCTATGTAGA	22
novel404_mature	0	0	0	4	1	2	3	2	5	3	5	4	1	5	2	2	6	2	0	6	GAAGCATGATGGAACTGATG	20
novel404_star	0	0	0	0	2	1	0	0	0	0	0	0	0	0	0	0	0	0	0	2	CTCCGGTTCTGACAGCTTT	19
novel405_mature	0	1	0	16	3	6	7	24	14	14	16	7	4	21	8	6	18	13	0	24	TATAAACTTGTGAGTATTTGTGG	23
novel407_mature	0	0	0	0	1	2	6	7	5	1	7	1	5	7	5	1	4	7	0	7	ACCATGGGGATTCAGACG	18
novel41_mature	32	31	23	187	123	279	288	267	304	142	137	118	159	133	98	117	72	125	23	304	TTTAAGGAGGACCGTCGCCAGC	22
novel41_star	2	4	2	36	20	50	14	13	17	5	3	7	2	3	4	6	0	4	0	50	TGACTACAGACAGCCTCCTTATGCC	25
novel410_mature	0	0	0	0	0	0	2	5	0	4	3	2	4	9	3	1	4	2	0	9	TTTCTTCTGTGGAACACAAA	20
novel411_mature	62	55	99	28	26	36	21	57	14	13	23	21	8	20	10	12	9	6	6	99	TCCTGTAGTGTAAACTTGGCATA	23
novel411_star	0	0	0	0	0	0	0	1	0	0	0	0	0	0	0	0	0	0	0	1	AATGTGAACAACGCTCAGGA	20
novel412_mature	0	0	1	4	2	4	5	3	3	3	2	2	1	8	2	0	2	5	0	8	TTCTTTAGACGGTCAGGCTGGG	22
novel412_star	0	0	0	0	0	0	3	2	0	0	1	0	0	0	1	0	1	0	0	3	CAGCCTGACCGTCTAGAGAGGT	22
novel413_mature	34	25	36	125	104	240	242	258	294	285	339	249	354	230	288	411	236	310	25	411	TATGGTAGTCAATGGGGGGTGA	22
novel413_star	0	0	0	0	0	0	0	3	0	1	2	0	0	0	0	2	1	0	0	3	CATTGACTACCATAGTATTT	20
novel414_mature	8	10	1	2	4	5	2	4	3	3	1	3	1	1	0	0	1	2	0	10	TCATTCCGGCTCCTCAGTGGACGT	24
novel414_star	0	0	1	13	6	2	12	9	7	1	4	1	0	0	2	2	1	3	0	13	TGAGGAGCCAGAATGAAAGTTT	22
novel415_mature	1	0	0	4	5	13	8	6	10	4	4	9	9	7	6	5	3	7	0	13	CAGGCCGATCGGTGTATGACAT	22
novel415_star	0	0	0	5	1	4	6	4	0	2	2	0	2	1	1	0	0	2	0	6	CACACTGATCAGTCTGCGCAGC	22
novel416_mature	6	9	10	5	0	5	6	9	12	1	2	1	1	0	1	2	1	7	0	12	ATCCGCTGGTGGACGCCTGCTT	22
novel416_star	17	9	13	1	0	0	3	2	1	2	5	0	0	0	0	1	0	0	0	17	GAGTAGGCGTCTATCGGCGGAT	22
novel417_mature	0	0	0	0	0	2	0	0	0	1	2	3	5	1	2	2	5	1	0	5	TGTGTCCTACCGAAGAAAGTCA	22
novel417_star	0	0	0	0	0	1	4	2	2	0	0	0	0	0	1	1	2	2	0	4	TGACTTTCTTCGGTGGGACAAC	22
novel418_mature	1	0	0	0	0	0	5	1	0	0	3	1	5	2	0	6	0	1	0	6	ATCATGCGCGCCGTCTTCTGA	21
novel420_mature	3	2	1	4	2	0	6	5	5	4	6	8	11	12	1	4	7	7	0	12	ATGTCCCTGTGCTACCTGGAGC	22
novel422_mature	0	0	0	0	2	1	0	3	2	0	1	0	1	5	2	1	0	0	0	5	GCGCGGACGAGGAACTGTCCT	21
novel423_mature	0	0	0	1	4	1	0	0	0	10	0	5	13	8	11	15	15	3	0	15	CGCTTAAACCACGGCAGCGCTGAC	24
novel424_mature	5	0	5	2	0	0	3	1	2	1	1	2	3	2	1	1	2	4	0	5	TGGGAACAGTAAGAAAGCTTCTG	23
novel426_mature	0	0	0	1	1	4	0	0	0	4	2	1	2	2	0	2	0	1	0	4	AGTGGCGGGCTCGGATCTCGGTGC	24
novel429_star	0	0	0	0	0	2	0	0	0	0	0	0	0	0	0	0	0	0	0	2	CCCAGTCCTTCTGTGGATT	19
novel43_mature	26	20	17	38	25	27	22	56	25	42	61	59	21	62	29	43	32	26	17	62	GTGGCCATTGACTTCCATAGT	21
novel43_star	0	3	0	0	0	0	1	0	0	0	1	0	0	2	0	0	0	1	0	3	AGTGGAGGTCAATGGCTGC	19
novel430_mature	0	0	0	2	0	0	0	1	0	1	1	0	2	1	1	4	4	2	0	4	CCGGAAGTGATCTCTCGCGC	20
novel431_mature	10	4	11	56	36	37	63	99	74	81	86	69	67	54	50	77	59	51	4	99	AAAAAGTGTCCCAATCACCCTG	22
novel432_mature	26	17	22	104	77	89	153	327	189	213	291	243	230	352	219	221	246	246	17	352	GTGATTGGGACACTTTTTGCC	21
novel432_star	0	0	0	0	0	0	1	0	2	0	2	0	0	0	0	0	0	0	0	2	AAAAATGTCCCAATCAGCCTGA	22
novel433_mature	102	111	127	97	97	141	155	154	138	104	104	98	105	86	103	119	64	78	64	155	TGGGGCACCATTGACTTCCATA	22
novel434_mature	0	0	1	5	2	0	12	2	7	9	14	8	20	25	11	4	25	13	0	25	TCCTCAATCTACAAACTTCTGC	22
novel434_star	0	0	0	0	0	0	0	1	0	0	0	0	0	0	0	0	0	0	0	1	TGGCTTGAGATTGAGTCGAGA	21
novel435_mature	0	3	1	5	3	4	7	10	12	9	6	5	6	11	9	10	7	15	0	15	CGGTTCCCATTGACTTCCATTA	22
novel435_star	0	0	0	0	0	0	0	0	0	1	0	0	0	0	0	0	0	0	0	1	AAATCCATGGGAACAAAACTGG	22
novel436_mature	1	0	2	17	10	8	23	46	25	21	38	31	21	42	23	18	22	18	0	46	TTTTTTCATGGAATGGAGGTCA	22
novel437_mature	5	0	3	0	0	3	0	0	0	2	1	1	4	2	5	6	2	2	0	6	TGTTGTCTCTGCTGATCTCTTTGT	24
novel438_star	1	1	4	0	0	5	3	6	2	19	3	5	7	2	4	9	4	2	0	19	CCCCCCATTGACCACCACAGT	21
novel439_mature	0	0	0	1	0	0	0	5	1	0	3	1	4	1	0	1	1	0	0	5	CGGCGTCACGTCTCCCGC	18
novel44_mature	3	6	12	18	7	9	8	11	6	14	20	26	20	19	11	5	16	8	3	26	ATACCCAAAAATGCTGTCTAGG	22
novel44_star	0	1	0	0	2	7	2	6	2	4	9	3	1	6	3	2	4	4	0	9	TTGCATAGCATTTTTGCGTATT	22
novel441_mature	0	0	0	3	0	6	4	9	2	1	8	3	3	10	4	3	4	5	0	10	CAGCGAGTTGTTGATCATCTG	21
novel444_mature	65	56	62	112	69	169	171	166	161	95	111	117	133	69	83	103	76	129	56	171	ATGGAAGTCAATGGGGACCAGC	22
novel444_star	0	0	0	0	0	0	0	1	0	0	0	0	0	1	1	0	0	4	0	4	TCCCTATTGACTTACATTGTAT	22
novel445_mature	6	13	4	7	6	19	16	15	20	13	24	21	38	23	31	34	32	28	4	38	TTTCGGTTCCCATTGACTTCCA	22
novel445_star	0	0	0	0	0	0	0	3	0	0	7	0	0	2	0	0	0	0	0	7	AGAAGTCAGTTGGAACTGAAA	21
novel446_mature	26	17	30	2	3	5	1	1	4	0	0	1	2	0	0	1	1	0	0	30	TCAAGGAATTGGCGTGGAGAGAGC	24
novel446_star	0	1	0	0	0	0	0	0	0	0	0	0	0	0	0	0	0	0	0	1	TGCGGCTGGGCTGATGCTGGTCGACC	26
novel447_mature	1	1	0	2	0	8	2	2	3	5	0	1	24	10	13	12	8	9	0	24	TCTTGGGCTGGAACGCTCCCTGCAG	25
novel448_mature	3	4	8	2	5	12	11	8	10	7	16	7	14	7	4	20	4	17	2	20	TCCCGCGTTGCCTTTGAAGCAGA	23
novel448_star	0	2	0	1	0	0	0	0	0	0	1	0	0	0	3	2	0	0	0	3	CCCAACGGCCCCGCAGAGACC	21
novel449_mature	2	4	3	4	2	5	2	6	4	1	1	2	1	1	0	0	3	0	0	6	CGTGTGCTGGAGGGGACTGTTGC	23
novel45_mature	3	0	0	1	1	3	4	6	2	7	7	2	2	3	3	7	1	9	0	9	ACAAGGTCTGTCAGGGAAACA	21
novel45_star	3	2	0	12	3	6	31	20	22	40	29	26	23	19	29	38	28	21	0	40	ATTCCACAACAGGTCTTCGTGAT	23
novel451_mature	7	7	10	14	14	18	29	50	30	18	22	32	13	17	23	11	7	17	7	50	TTGGACCCCATTGGCTTTCATT	22
novel451_star	0	0	0	0	0	0	0	0	0	0	0	0	1	1	0	0	0	0	0	1	AATGATAGTCAATGGGGT	18
novel454_mature	1	12	9	215	140	278	197	207	208	162	151	174	114	128	114	119	78	162	1	278	TTGGACCCCATTGACCTTCACT	22
novel454_star	0	0	1	0	0	0	0	0	0	0	0	0	0	0	0	0	0	0	0	1	AATGAAAGCCAATGGGGTCC	20
novel455_mature	7	0	7	2	0	5	2	1	5	2	2	0	1	3	2	5	2	3	0	7	AGAGCTGGCGGCTGGAGACGCT	22
novel456_mature	0	0	0	1	4	4	3	2	2	6	2	9	4	7	9	18	2	4	0	18	TTTCTAACCCCATTGGCAGATA	22
novel457_mature	9	3	14	3	2	3	8	2	7	1	1	1	3	2	0	0	0	1	0	14	TAGGAATCTGAGTAAGGGCATGTC	24
novel457_star	0	1	2	1	0	0	1	0	0	0	0	2	1	0	0	0	0	0	0	2	TACCACGAATATCACTGCTTATGGC	25
novel459_mature	6	1	14	2	3	1	3	6	4	3	2	2	0	1	0	0	3	0	0	14	TGCTCATCTGCTATAGATCTCCAGT	25
novel459_star	7	1	14	3	1	0	3	3	1	4	3	0	0	1	0	0	1	3	0	14	TTTCCATGTAGCAGGCTGAGATG	23
novel46_mature	3	4	8	3	4	7	8	16	13	42	30	31	41	72	64	86	57	79	3	86	TGAAGGTGAGTGGTGACTGAGA	22
novel46_star	2	0	0	0	0	0	0	1	1	1	1	0	2	4	7	1	8	2	0	8	TCAGTCACTATTTACTTTCATG	22
novel460_mature	0	0	2	2	1	1	4	1	2	0	8	4	5	4	1	7	2	7	0	8	CAGAGTACCGGACAGCAGCAGTG	23
novel460_star	0	0	0	0	1	0	1	1	1	2	4	2	3	2	5	2	6	3	0	6	TGCTCATCCTGGGCTCTGACCT	22
novel461_mature	41	41	44	23	24	23	20	22	16	8	11	5	8	7	3	7	10	0	0	44	TTGACAGCAGCCAGTGATCGTCC	23
novel462_mature	148	121	110	67	35	161	65	59	94	22	29	29	26	13	34	23	29	27	13	161	TCCTGGGCAGGTAGCAGCAAGCGCG	25
novel462_star	235	213	142	15	12	30	16	12	16	3	1	2	7	1	1	1	0	0	0	235	CGCGCTCGACTGCCCTGGGTC	21
novel465_star	0	0	0	0	0	0	1	0	0	0	0	0	1	1	0	0	0	0	0	1	TCCACTGACTTCCGTAGTATT	21
novel466_mature	0	0	0	0	0	0	2	3	2	0	2	3	1	7	9	2	3	0	0	9	ATTGTGAACTACTGCATACAGT	22
novel466_star	0	0	0	0	0	0	0	0	0	0	0	0	0	1	0	0	0	0	0	1	ACTGTCTGACAGCGTTCACATA	22
novel467_mature	0	1	0	1	0	0	1	1	1	4	4	10	17	11	29	24	26	27	0	29	TCTCCGATCCGGCTCTGAGCTGT	23
novel468_mature	4	1	4	1	1	9	2	1	5	4	1	6	7	6	11	5	2	4	1	11	CTGTATTCGAGGGGCTGG	18
novel469_mature	2	2	2	3	2	5	4	1	7	0	2	2	1	0	2	2	1	4	0	7	TCTGAGGTTGGGGGTAGAT	19
novel47_mature	0	3	1	32	25	19	32	85	43	54	105	74	73	150	91	115	100	84	0	150	TGTGAATCCTACACTGGAAGA	21
novel47_star	0	1	1	14	10	8	15	19	11	16	30	19	14	34	20	20	34	19	0	34	TTCCATGTGTTATGAGTCAAAGT	23
novel470_mature	0	0	0	2	3	1	1	1	0	4	2	3	1	1	3	4	1	2	0	4	ACAGCGTTGTTTCCTCTGACGGC	23
novel471_mature	2	0	0	1	1	4	4	1	2	5	4	2	6	5	9	10	8	6	0	10	TGAGGTGTTCGTCCGGATGCGTGC	24
novel473_mature	43	30	42	18	15	18	25	37	17	30	33	23	15	35	12	29	21	15	12	43	GTTTCTCATCCGAGACTGGAGC	22
novel473_star	194	177	197	18	16	29	7	11	9	10	7	9	8	9	6	2	8	8	2	197	CCTACGGTCTGGATGGGGGAAAT	23
novel476_mature	6	5	9	44	28	42	51	106	57	54	55	61	38	71	31	29	61	72	5	106	TTCCATCAAGAGTTGCATCA	20
novel476_star	4	0	1	40	18	19	34	45	20	23	42	16	28	29	15	31	27	24	0	45	TGATGCACGTCTTGACGGAAAT	22
novel477_mature	0	7	3	4	2	25	4	5	10	3	5	5	1	3	2	1	1	5	0	25	CCTGGAGGGGTCGGGTGTGGC	21
novel479_mature	0	3	3	5	7	2	8	6	2	9	11	7	3	12	15	2	20	4	0	20	TGAGCACTTTAGCAGGTCTTGGC	23
novel479_star	0	0	2	0	0	0	0	0	1	0	0	0	0	0	0	0	1	0	0	2	TGGTAGCTGGTGCTCAAA	18
novel48_mature	0	0	2	2	5	2	1	10	4	7	8	5	2	6	2	8	8	5	0	10	ATCACTAACACTATGCTGTATG	22
novel48_star	7	4	17	8	8	8	6	9	9	8	13	6	1	8	9	3	3	5	1	17	TACAGCATAGTGTCAGTGATTT	22
novel481_mature	0	0	2	0	2	1	1	1	1	1	1	2	3	5	1	5	5	4	0	5	CTCCGAGGCAGTGGGCTC	18
novel482_mature	0	0	0	0	4	0	3	12	3	5	2	2	4	9	0	0	6	1	0	12	CAATGGAACTTGCAACCATAGT	22
novel483_mature	0	0	0	2	1	4	0	5	2	2	3	4	3	5	4	2	4	10	0	10	GTGGGATCCCGTCTTCGTCTCTGA	24
novel484_mature	0	0	0	5	1	2	3	3	3	1	2	1	0	0	0	0	2	0	0	5	TCTGGCTGGCACCATCCTTGGC	22
novel484_star	0	0	0	0	0	0	1	0	0	0	1	0	0	0	0	0	0	0	0	1	CTGGGATGTCATCAGCTCGCTA	22
novel486_mature	0	0	2	9	7	2	6	9	5	1	2	1	3	1	1	0	3	2	0	9	TGACTGGAAGCGCAGGCTGTT	21
novel487_mature	5	3	3	2	1	15	3	5	10	1	3	5	5	2	5	1	4	4	1	15	CGTGAGGTCGCCCGGGTCTGTG	22
novel488_mature	502	664	1061	1034	2904	1711	742	1147	778	1088	1817	982	465	1032	783	447	444	329	329	2904	AGCTTTCCTGTAGCTCAGTG	20
novel49_mature	29	15	30	71	64	67	81	169	78	77	111	90	51	105	75	82	81	62	15	169	TGAAAGTAAGTCGTGACTGAGA	22
novel49_star	4	0	5	10	7	0	3	14	8	5	8	6	6	10	4	5	6	7	0	14	TCAGCAGTCTCCATTCACTTTCATT	25
novel491_mature	27	9	15	7	3	12	6	7	7	0	7	3	1	1	1	1	4	3	0	27	TCCTAGGAGTGTCGGCAACGG	21
novel492_mature	4	2	10	3	3	5	4	11	6	1	4	3	2	6	1	1	2	1	1	11	TCCAAGATCTCTTTGACCAAGTAAG	25
novel493_mature	7	0	4	3	1	2	4	5	0	1	1	0	0	0	0	0	1	0	0	7	TAGGTGTAGATCCTGACATTCT	22
novel493_star	0	0	1	0	0	0	0	0	0	0	0	0	0	0	0	0	0	0	0	1	TGAAGACCTGCAGGGTGATC	20
novel494_mature	2	1	3	1	0	5	0	0	4	0	0	2	3	4	5	2	7	5	0	7	TGGGAACTGCAGGAAATTCTGGGT	24
novel495_mature	0	0	0	0	3	1	3	3	3	1	1	0	4	3	2	1	0	3	0	4	CATGGACTCTCTGTGGCCCCTC	22
novel495_star	3	0	2	0	1	0	0	1	0	0	1	0	1	0	0	0	1	0	0	3	TCCAGAAGATTCCAAAGT	18
novel496_mature	0	0	0	1	0	0	0	1	0	1	0	0	5	6	2	7	4	6	0	7	TGGGCTGCTCTCCTCCTCTCTGT	23
novel496_star	0	0	0	0	0	0	0	0	0	0	0	0	2	0	1	0	0	1	0	2	AGGAGCAGGACGGAGAGCTTCAG	23
novel5_mature	3	3	0	27	28	26	46	42	32	129	104	130	103	95	97	52	61	114	0	130	CCCCCATTGACTACCATAGT	20
novel5_star	34	71	51	22	17	49	13	14	17	8	17	7	6	10	14	21	9	14	6	71	TGTGGTGGTCAATGGGGGGTG	21
novel50_mature	2	2	7	8	6	10	14	29	18	11	14	14	10	21	8	9	15	11	2	29	CCTGAGACTTGAGACATCATGT	22
novel50_star	0	0	3	4	8	7	6	11	9	14	8	9	1	5	5	1	4	1	0	14	ATGGTGCAGTTAAGACTCAGTGT	23
novel500_mature	0	4	2	0	0	2	2	1	2	3	2	0	6	7	2	3	0	5	0	7	CGTGTAGCTCCTCATGGGC	19
novel502_mature	2	21	13	15	19	86	25	15	27	46	7	19	124	51	131	108	54	60	2	131	CTGCTGGCCTGGAGCTCTAT	20
novel506_mature	2	6	9	7	1	2	4	10	5	3	4	5	2	3	2	3	1	6	1	10	TGGGAGTAGCCCTGCTGTGCCTT	23
novel506_star	0	0	0	0	0	0	1	2	0	0	0	0	0	0	2	0	0	0	0	2	ACAGCACGGTTCTCTCTTTCT	21
novel507_mature	1	2	5	1	5	3	1	3	3	4	10	0	1	4	0	0	3	1	0	10	TGCGTGTGAATTTTCATTTGT	21
novel507_star	1	7	4	1	1	0	0	7	3	0	2	3	1	3	0	1	1	1	0	7	ACGGATGAAACTGTCACACACA	22
novel508_mature	2	4	0	3	3	6	3	0	2	6	0	4	22	11	39	25	13	18	0	39	TGGACTGTCTCTCTCTCTCCAGGC	24
novel51_mature	34	11	24	18	12	10	13	27	10	5	12	12	3	9	7	2	7	4	2	34	TGTGGAAATAAATCTGATATGAATC	25
novel51_star	2	4	6	3	1	2	0	0	0	0	0	0	0	0	0	0	1	0	0	6	TATTCTCAGATTAGTTTCAGGCCTCATT	28
novel511_mature	6	10	16	4	4	2	1	4	4	5	2	1	0	0	1	0	0	0	0	16	TTAAGAATGATGGTCCCTGATACC	24
novel511_star	0	0	0	0	0	0	2	0	0	0	2	0	0	0	0	0	0	0	0	2	TTTCAGGCCATGAACTTG	18
novel513_mature	50	23	42	144	111	158	326	390	333	482	501	376	514	569	460	743	608	535	23	743	TGTTCCTGCTGAACTGAGCCAGC	23
novel514_mature	3	2	2	30	25	42	92	76	92	99	85	74	134	109	106	75	76	120	2	134	TGTGGCTTTCGCTCCTCTCAGG	22
novel515_mature	0	0	6	2	0	7	3	2	0	2	1	1	1	1	3	4	1	3	0	7	CCGGGGCTCAGATCTATTGCTGT	23
novel515_star	0	0	0	0	0	0	0	0	0	1	0	0	0	0	0	0	0	0	0	1	CGCACCGTGCTGTTCCTG	18
novel516_mature	0	0	0	0	2	4	2	2	2	0	1	0	1	0	3	1	1	0	0	4	CGCAATGCATGCTGGGAGT	19
novel517_mature	1	7	4	20	15	19	39	63	38	47	42	28	32	46	49	54	50	49	1	63	AGTAGCTTAAGAAACAGACCAGC	23
novel517_star	1	1	0	0	0	4	2	5	1	1	4	5	2	4	2	1	1	3	0	5	TTTGGTCTGTTTTTGAGCATCT	22
novel518_mature	40	79	56	42	27	33	22	42	33	28	35	27	33	15	48	14	21	28	14	79	TACCAGGACCTCGTGGAGC	19
novel518_star	0	0	0	0	0	0	0	0	0	0	0	0	0	0	0	0	1	0	0	1	AGGGACCAAAGGGTAAGCCTGG	22
novel52_mature	0	1	5	6	10	12	13	23	6	21	32	30	16	21	16	6	9	20	0	32	GAACTGCTGACTCGTCTGCT	20
novel52_star	1	3	0	1	3	4	1	2	1	0	0	1	0	3	0	0	1	0	0	4	AGCAGTCGGCGTCTGTTGTTTTCTG	25
novel520_mature	7	0	0	2	0	2	1	1	1	0	0	2	3	0	0	1	1	2	0	7	TTGGACTGGGGAAGCTGTC	19
novel520_star	0	0	0	0	0	0	0	0	0	0	1	0	0	0	0	0	0	0	0	1	CCTTCCTTAGTTCTGATC	18
novel521_mature	0	0	0	0	0	0	3	1	0	2	1	3	0	1	3	1	0	2	0	3	TGCGGCCGTGACTCCTGCAGG	21
novel522_mature	1	2	3	28	19	36	26	40	30	28	31	35	14	43	23	23	19	25	1	43	CAGTTCCCATTGACTTCCACTGT	23
novel523_mature	3	20	11	7	3	4	2	4	0	1	2	0	0	5	0	1	0	2	0	20	TGAGAAGGTCTTTCTGCCCATGGTA	25
novel525_mature	0	0	0	1	3	1	2	3	2	2	1	3	1	0	1	0	3	2	0	3	TGCGTGCTGCTGGAGTCAGTCAGT	24
novel526_mature	0	1	1	0	1	1	0	1	0	1	0	1	0	1	1	1	0	0	0	1	GGTGTCGGCCGAACTCTCTCGG	22
novel527_mature	1	0	0	1	1	1	1	0	2	1	1	0	6	2	3	1	2	0	0	6	TCTGAGAAGTTCAAGTGGGATCT	23
novel528_mature	4	1	7	1	0	1	2	1	5	0	0	2	0	0	2	0	0	0	0	7	AAAGAGCTGAAGACCCACTGAACTG	25
novel528_star	3	0	0	0	3	0	0	0	4	0	2	0	0	0	0	0	0	0	0	4	GTTAAGGTAATGGTAGGAAGACTCTGCATT	30
novel53_mature	3	8	8	43	23	36	92	144	101	142	179	117	116	162	144	108	174	139	3	179	TTCACCAATCAGCTAAGCTCTGC	23
novel53_star	9	7	14	14	23	24	41	113	48	102	129	94	81	145	96	38	141	124	7	145	AGAACTTAGCCACTGTGAACA	21
novel531_mature	0	2	2	0	4	9	6	14	4	25	22	19	22	20	14	21	17	12	0	25	AAAGCAGGCGTTTATCAGCGG	21
novel531_star	0	0	0	0	0	0	0	0	0	0	0	0	0	1	0	0	2	0	0	2	CACTGAAGTGTTTGAATT	18
novel537_mature	0	0	0	4	0	0	3	8	4	3	2	0	0	3	0	1	1	0	0	8	TTGGGCTCTATGAGGCAGTCGT	22
novel539_mature	0	0	0	2	3	0	2	0	2	0	2	2	0	0	1	2	3	2	0	3	AATCTCATCTGCTGTGATCCACA	23
novel539_star	0	0	0	0	0	0	0	0	0	0	0	0	0	0	0	1	0	0	0	1	GAGATCCTGTGATGATGTTCACC	23
novel54_mature	2	6	1	8	2	2	5	12	0	12	5	3	7	7	7	7	3	3	0	12	AGTCAAACTGAAGCTCAGTTCCT	23
novel54_star	5	0	1	6	7	3	14	12	5	6	6	9	8	7	5	2	2	7	0	14	GAGTTGTAGCTCAGTTGACCGG	22
novel540_mature	0	0	0	6	6	2	1	8	1	0	2	3	1	1	2	1	3	0	0	8	ATATATTGGATTTGTGTTGTGT	22
novel540_star	0	0	0	0	0	0	0	0	0	0	0	0	0	1	0	0	0	0	0	1	ACAACACAAACCCAACATATAA	22
novel541_mature	0	1	0	0	0	0	0	1	0	4	0	0	4	2	5	1	3	2	0	5	ACAGCACGCCGAAACTGACCT	21
novel542_mature	6	3	1	0	4	1	5	5	4	0	0	3	5	3	4	5	3	4	0	6	CGTGTGTCTGGGTTCTGCTCCTGC	24
novel542_star	0	0	0	0	0	1	0	0	0	0	0	0	0	0	0	0	0	0	0	1	CTCTCTCTCCCAGCATGCCTCA	22
novel543_mature	0	0	1	1	0	0	2	1	4	1	0	1	0	3	0	0	0	0	0	4	TCAGCAATGACCCTCTGT	18
novel545_mature	3	11	3	90	51	155	115	101	123	90	93	66	86	47	67	73	29	63	3	155	TATGGTAGCAAATGGGGGGCG	21
novel545_star	2	0	0	0	0	1	0	0	0	0	0	0	0	0	0	0	0	1	0	2	CGCCCCCCACCAACCACCA	19
novel546_star	0	0	3	3	1	3	19	17	8	11	6	11	9	14	11	5	9	21	0	21	TGATTATCAGCACAGCAGGCACAGG	25
novel547_mature	0	0	0	2	2	2	1	0	0	1	0	0	4	6	6	6	4	7	0	7	CTGCTGTGGGACAGGCTCATG	21
novel547_star	0	0	0	0	0	0	0	0	0	2	0	0	0	0	0	0	0	0	0	2	CGAGCACAGGTCTCAGACAACAGCA	25
novel548_mature	0	0	2	1	2	0	2	0	0	4	0	1	14	14	11	14	2	5	0	14	CGGGACTTCCTGTGACATC	19
novel549_mature	2	2	6	37	20	33	44	28	53	29	36	23	33	23	26	36	21	27	2	53	TCACCAACCCAACACCGGAGC	21
novel549_star	0	0	0	0	0	0	0	0	0	1	0	0	0	0	0	0	0	0	0	1	GATGTGGCTGTGAAGATATT	20
novel55_mature	31	19	37	36	19	17	24	42	16	18	20	9	4	11	9	5	12	13	4	42	TTCTTCAAAGCGGTTCTGATGT	22
novel55_star	53	23	54	54	25	18	24	28	17	19	16	9	4	5	5	10	4	4	4	54	TATCAGGCCAGCATTGAGGGAT	22
novel550_mature	1	2	9	2	0	0	2	5	7	3	1	0	0	0	0	0	2	0	0	9	TTCTAATCCAATGGCTGGTCACTT	24
novel550_star	3	15	12	10	3	5	1	6	3	2	2	8	1	1	2	1	2	2	1	15	TTTTGGCCAGGCATTCACGAGAAT	24
novel553_mature	99	82	133	58	27	63	34	48	60	26	21	19	7	15	10	5	10	15	5	133	TCGGCTGTCATTCTGCGTCTGCGC	24
novel553_star	0	0	0	0	0	1	0	1	0	0	0	0	0	0	0	0	0	0	0	1	TGTGCAAAGTCCCAGACCCTCT	22
novel554_mature	1	0	0	18	7	12	8	18	24	11	27	9	8	29	18	31	16	16	0	31	ATTAAAGCTTCTGACAGCCCT	21
novel555_mature	0	0	0	1	0	0	1	0	2	1	3	5	1	6	3	2	2	0	0	6	TTGGAGGGGTGCTCTTCATTGT	22
novel555_star	0	0	0	0	0	0	0	0	0	1	0	0	0	0	0	0	0	0	0	1	CATCCAAAGCTAAAGTTATG	20
novel556_mature	1	0	1	3	0	5	0	0	2	5	0	8	15	11	20	11	8	7	0	20	TGAAAAGTGCTGGACTAAGGACTGG	25
novel557_mature	12	5	3	1	2	6	7	1	8	3	2	2	4	0	4	1	0	1	0	12	CGTGGGCCGGGCTGTCAGTGC	21
novel559_mature	0	0	0	0	1	2	0	2	6	1	3	0	7	5	0	0	4	6	0	7	AAAGGGTCGCTAGGGAACTCTTA	23
novel561_mature	5	0	2	1	0	0	0	0	1	0	0	0	1	0	0	0	0	0	0	5	TGCATCCCTGGAGCTCAGG	19
novel562_mature	4	9	9	9	5	7	9	8	6	4	4	3	2	13	8	6	5	5	2	13	AAACTGTAGATGACCCTTCATG	22
novel563_mature	1	0	1	3	4	7	10	12	7	2	3	7	5	6	3	0	4	1	0	12	TGGTCACGTTTCTCTCTGTAAAAC	24
novel563_star	0	0	0	0	0	0	0	0	0	0	0	0	0	1	0	0	1	0	0	1	TGCAGCGATGAGCATGTCCATC	22
novel564_mature	0	3	0	9	10	10	18	47	20	37	56	45	39	69	30	19	56	42	0	69	AACTGCACGGTGTCCATCTGT	21
novel564_star	0	0	2	0	2	0	0	0	2	0	0	0	0	0	0	0	0	0	0	2	TGGATGTGTGCTGCTCTC	18
novel566_mature	5	3	3	4	0	13	3	6	10	0	5	2	5	2	3	1	1	4	0	13	TATTCTGGTTCGGGTGGTAGG	21
novel567_mature	0	0	0	1	1	3	5	7	0	1	5	3	2	5	4	3	3	2	0	7	TGGTATGCTGGTTTGAGCTGGT	22
novel568_mature	3	4	0	0	0	2	1	0	2	0	0	1	3	0	1	0	0	0	0	4	TGAGTGTCTCGGTATGGCTGTG	22
novel569_mature	2	3	1	1	1	7	0	1	6	2	0	0	0	0	1	0	1	2	0	7	CGGGAGGACTGTGATGGG	18
novel57_mature	0	1	4	26	23	14	34	37	33	13	28	19	14	18	11	17	12	11	0	37	TGTTGTCGAGGGTGACACTGCATCT	25
novel57_star	0	0	0	1	4	5	3	11	4	2	7	1	6	1	3	5	6	2	0	11	TTGCAATGCCACCTCCAACGAT	22
novel570_mature	28	24	55	142	139	149	106	170	123	217	298	374	252	201	235	75	254	152	24	374	TGGCATCTGCAGACCCTTTTGGCT	24
novel570_star	0	2	0	0	0	0	0	0	0	0	0	0	0	0	0	0	0	0	0	2	TGAAAAGGGGGGACAGTG	18
novel571_mature	8	12	4	0	2	3	0	0	0	8	2	4	25	11	11	19	10	10	0	25	CTGTTGAAGGAGACTGTGAGTAT	23
novel572_mature	2	2	2	0	2	2	4	1	2	6	3	8	6	4	4	14	8	10	0	14	CCTTGGAGCGACTATACTCTGGGG	24
novel573_mature	0	0	0	0	4	1	2	2	1	10	2	2	8	11	2	2	4	9	0	11	ACGATCTACTTAGGCTTACGAT	22
novel574_mature	0	0	0	0	2	4	1	1	0	0	2	0	1	1	1	0	0	0	0	4	GTGCTGTGGATCTCTCTG	18
novel575_mature	0	8	2	3	1	13	0	4	5	1	2	3	3	1	3	4	3	2	0	13	CATAGGCCGGGGACTGTCCTT	21
novel576_mature	1	0	0	0	1	6	0	1	3	5	4	2	3	3	3	5	0	9	0	9	TCGTCGCTTCCCCCTCGAACG	21
novel576_star	0	0	0	0	1	0	0	2	2	0	0	0	0	0	0	0	0	2	0	2	AGGGAGAGGAGCGAGCCGCC	20
novel577_mature	0	0	0	1	1	1	1	10	4	9	7	2	6	14	6	2	5	7	0	14	TCTTGATGTCTGTGTGAGTCT	21
novel58_mature	5	9	10	16	16	9	17	33	17	18	9	16	14	35	23	26	26	20	5	35	TACTGTGCAAAGACTCTAATGAG	23
novel58_star	0	0	2	0	0	1	1	4	0	5	0	0	0	1	0	2	0	0	0	5	TTTAGAGCCTAGCATGTATAAC	22
novel6_mature	69	74	78	440	387	961	950	800	951	1161	1227	1145	1556	999	1243	1211	956	1035	69	1556	CCCCCCATTGACTACCATAGT	21
novel6_star	0	2	2	3	0	3	1	3	0	1	0	3	0	0	2	2	0	2	0	3	TGTGGTGGTAAATGGGGGGTG	21
novel61_mature	0	4	0	2	5	1	8	38	10	21	24	22	24	39	29	47	41	26	0	47	TCTGGACTGCAGGGAGGCCCAGTG	24
novel61_star	0	2	0	1	1	4	4	5	3	3	1	3	2	5	4	4	7	6	0	7	CTGGACTCGCACAGTCTGCTCA	22
novel63_mature	5	4	0	1	2	1	2	3	0	0	7	3	6	3	7	8	2	6	0	8	AGCCTACGACGTAGCCTGACGT	22
novel63_star	0	0	0	1	0	0	1	0	0	1	0	0	1	3	0	1	0	0	0	3	CCGTAGATACGGCGTAGGCTGT	22
novel64_mature	2	3	9	21	17	28	19	42	16	39	35	19	10	38	12	14	32	8	2	42	TATTTTAGGTAGTGTTTTGCAG	22
novel64_star	0	0	0	0	0	0	0	0	1	0	2	0	0	2	0	0	1	0	0	2	TGCAGAACACTACCTAAAATATT	23
novel65_mature	2	0	0	6	6	10	9	18	12	5	10	7	3	4	1	4	8	3	0	18	ATGGAGTGCTGTATTCACTAAC	22
novel65_star	1	0	0	5	6	5	4	23	13	8	21	11	1	9	6	5	11	10	0	23	CAGTGAATATAGTATTTTGTTCT	23
novel66_mature	1	2	0	10	10	13	38	28	25	22	15	27	29	47	27	27	26	23	0	47	AGGCTGCTGGAGATGTTGCTGCA	23
novel66_star	0	1	0	1	6	3	5	8	5	6	5	11	4	7	3	2	8	7	0	11	CAGGAACGCTGGCAGCTGCTTCA	23
novel67_mature	1	0	4	41	22	35	58	52	56	48	50	38	71	53	40	53	50	45	0	71	TGGTCTTTTCCGCTGTCGACACC	23
novel67_star	0	0	0	7	1	1	4	7	0	0	2	2	1	3	2	2	3	2	0	7	GGTCGCTGTGAAAAAGATTGTC	22
novel69_mature	31	19	62	13	14	20	14	23	21	29	15	14	11	13	6	17	11	9	6	62	TCAGTCCCCATTCACTTCCATGT	23
novel69_star	0	0	9	9	5	6	12	7	12	9	0	12	2	6	3	1	3	0	0	12	ATGAAGTGAATGGTGACGGAGG	22
novel7_mature	8	9	15	187	164	209	306	381	262	250	292	254	197	177	199	213	162	200	8	381	TGGTTTAAGCTGGTCCTGAGC	21
novel7_star	0	1	0	9	9	10	14	24	15	7	14	6	5	3	4	1	0	6	0	24	TTAGGACCAACACTTGACC	19
novel70_mature	1	0	1	7	8	4	9	20	7	22	27	21	8	13	14	6	18	9	0	27	TTTAATGTCACAATAACTCGCCC	23
novel70_star	0	0	0	0	0	0	1	3	0	2	4	3	3	3	0	3	2	6	0	6	CAGTATTGTGACGTTAAACATG	22
novel73_mature	3	3	8	28	36	54	65	90	96	119	80	69	108	71	107	108	69	29	3	119	TGCAGCTGCTGCCGCGTGACG	21
novel73_star	0	0	0	0	0	0	0	0	0	0	0	0	0	0	1	0	1	0	0	1	CCACGCGTCTCGCAGACGTTCAGT	24
novel75_mature	0	5	0	17	12	23	30	39	37	19	23	23	20	34	20	10	26	23	0	39	ACACGATCATTGCTCTTGCCTG	22
novel75_star	0	0	0	2	1	0	3	2	0	1	1	2	2	1	2	5	0	5	0	5	TAGTAAGAGTCCTGATCTCAAATT	24
novel77_mature	0	3	1	17	7	7	11	37	15	34	60	36	22	58	41	30	51	41	0	60	TTTAGTGTGATAATGGCGTTTG	22
novel77_star	11	1	14	46	23	28	38	111	46	84	91	60	93	113	83	107	109	132	1	132	AACACCATTGTCACACTCCACA	22
novel78_mature	0	4	0	10	11	18	45	38	31	100	68	80	73	100	100	14	52	74	0	100	ACTTCCGAAAGAGTACGAACCT	22
novel78_star	0	0	0	0	1	1	0	13	1	4	7	7	7	21	2	10	8	7	0	21	TTCGTGTTTTTTCGGAAGAAT	21
novel79_mature	0	2	0	14	17	6	25	23	22	36	27	17	40	39	21	41	49	22	0	49	TTCTCTGGTAGGGTTCCTTGCT	22
novel79_star	0	0	0	14	9	15	20	22	35	32	19	12	45	45	35	68	47	31	0	68	CAGGACTCTCACCCCTGAAGGCC	23
novel8_star	38	58	57	139	153	281	774	782	765	1595	1802	1479	2684	1982	2563	2913	1871	2576	38	2913	CTATGGTAGTCAATGAGGGGT	21
novel80_mature	22	21	49	11	8	18	7	19	13	4	9	6	0	10	2	1	3	4	0	49	TTCGGTATGTGCTATGTTCAGGG	23
novel80_star	0	0	0	1	0	3	0	0	0	1	0	0	1	0	0	0	2	0	0	3	TGAACATAATGAGACTTT	18
novel81_mature	0	0	0	2	3	5	4	1	5	5	6	5	3	5	3	6	3	2	0	6	ACACGCCCGCTGCGTAGAGCTCC	23
novel81_star	2	0	0	4	0	2	6	2	2	7	5	3	2	1	0	1	4	7	0	7	CGCTCTGTGCTGTACGTGGCCT	22
novel83_mature	0	0	2	4	1	1	12	13	11	10	9	11	11	11	11	14	5	15	0	15	TCGCTCCATGGTCGTCAGGGCA	22
novel83_star	0	0	0	3	0	4	13	11	14	5	11	12	4	15	7	15	10	9	0	15	TCCTGACTGTCATCGAGCAGAAC	23
novel84_mature	2	4	0	2	2	5	3	2	3	2	4	2	2	0	3	3	1	1	0	5	GCCCCCCATTCACTGCCAT	19
novel84_star	0	0	0	0	0	0	0	0	0	0	0	0	0	0	0	0	0	1	0	1	TGGATGTGCTTTTTTGGGG	19
novel85_mature	3	1	1	11	7	11	2	8	14	13	8	8	2	12	7	2	6	10	1	14	CAGTCCGATTCTTGAACGAAT	21
novel85_star	11	5	18	5	5	5	2	12	8	2	6	6	1	3	3	1	2	1	1	18	TTCGTTGACGAATCGGACAGC	21
novel86_mature	1	3	0	6	0	0	10	21	10	20	28	19	25	55	18	36	41	39	0	55	AGGCCAGCTGACGACCAGACTGG	23
novel86_star	0	0	0	1	0	5	0	2	0	0	1	0	1	1	1	6	1	2	0	6	GGCTGGTCTGGTTTTGGGTTCCT	23
novel87_mature	0	0	0	8	2	13	7	8	13	5	8	9	7	8	11	14	7	8	0	14	TCTGGAGGGAAGGACCGTTGAATG	24
novel87_star	0	0	0	1	0	1	0	1	0	2	0	1	0	1	0	0	0	1	0	2	CTCTCTCTCTTTCCCTCCACA	21
novel88_mature	0	0	1	2	4	0	1	4	3	7	6	1	1	4	7	3	6	7	0	7	GCATTTTCTGTGGTAATCGACA	22
novel88_star	0	0	0	1	2	0	0	0	1	0	0	0	0	1	0	1	3	3	0	3	TCGACTCTCAGAGAAAATCATCAT	24
novel89_mature	0	0	0	9	8	6	24	27	8	21	12	19	23	17	21	17	6	20	0	27	AGGAAGGCTGCTCCTGTAATTT	22
novel89_star	0	0	0	0	5	2	3	13	1	3	9	3	2	11	18	8	13	14	0	18	ATAATAGGAGCAGAGTTTTTCC	22
novel9_mature	27	29	13	88	45	92	147	180	173	144	141	144	123	135	105	50	87	139	13	180	TCACAGACAGCGCTCGAGTACT	22
novel9_star	249	156	230	670	439	756	988	1348	1018	1156	1178	1128	1300	1369	1353	1326	796	1133	156	1369	CACTCGTGGCTGTCTGAGTGTGC	23
novel90_mature	9	15	16	6	1	2	6	1	9	1	4	2	3	4	0	1	1	1	0	16	TGAGCATGGCGAACTTTTGCGGA	23
novel90_star	19	6	11	1	6	7	0	4	1	2	2	1	1	4	0	4	0	1	0	19	TGCAAATAAGCCCGCGCTCAGA	22
novel91_mature	9	14	6	33	25	46	66	72	60	39	55	44	38	32	43	31	26	42	6	72	TCGATACTGCGGAGTAGGTGGC	22
novel91_star	0	0	0	0	0	0	0	1	0	2	0	0	0	0	0	0	0	1	0	2	ACATACTCGGCTAGTTAGCGACC	23
novel92_mature	3	2	1	12	6	21	8	13	11	9	6	9	13	7	7	6	7	11	1	21	TGCTGCTCTCTGATCCTTCTCC	22
novel92_star	0	2	0	1	1	1	2	2	1	1	1	0	1	1	0	1	0	1	0	2	GAAAGATGTGGAGACTGGCAGCACC	25
novel93_mature	3	4	25	13	9	7	2	17	8	3	5	4	1	3	0	1	4	5	0	25	ATGGTTTTGTTGTTGTTGTCTG	22
novel93_star	2	0	4	2	2	1	1	2	1	1	4	3	2	2	1	1	0	0	0	4	ACACGACCGCAACACTTCCCT	21
novel94_mature	0	2	0	1	5	2	15	10	8	11	12	9	18	27	6	7	15	18	0	27	TGACCTGTGAGCGCTTCTGTGTT	23
novel94_star	0	0	0	0	0	0	1	0	0	1	1	1	5	1	0	1	0	1	0	5	GAAGAGCCGCTCAGGCCTGTGG	22
novel95_mature	35	46	19	29	37	11	14	15	9	5	10	9	7	8	12	16	3	7	3	46	TGAAACTGTAGATGACCCTTC	21
novel95_star	3	0	0	2	2	1	0	2	6	0	0	1	2	0	2	0	0	0	0	6	AGGGCTAGTTTACTGTGTTCAGT	23
novel97_mature	12	5	11	26	18	16	36	50	44	35	35	35	29	33	20	15	27	37	5	50	TAGATGTCTGGCTTTCCCAAGG	22
novel97_star	0	0	0	0	0	0	0	1	0	0	0	0	0	0	0	0	0	0	0	1	TGGGTAAATGGGGCATTGTGG	21
novel99_mature	18	11	16	5	7	3	5	1	4	5	3	2	2	10	1	0	4	2	0	18	GACACTTCCGGAGACTTCTGGT	22
novel99_star	2	4	2	0	4	2	1	6	0	0	1	1	0	1	0	0	2	0	0	6	TAAGAAGTCACTGGAGGATGCC	22

## Sheet: Sheet2.Family
miR_family	DS1_1	DS1_2	DS1_3	DS2_1	DS2_2	DS2_3	DS3_1	DS3_2	DS3_3	DS4_1	DS4_2	DS4_3	DS5_1	DS5_2	DS5_3	DS6_1	DS6_2	DS6_3	min	max	mean	miR_count	miRNAs
let-7	6333	4783	7773	13373	9765	13358	19169	48856	21685	31634	40883	32211	33575	76499	45833	65130	92552	102248	4783	102248	36981.1	11	let-7a;let-7b;let-7c-3p;let-7c-5p;let-7d-5p;let-7e;let-7f;let-7g;let-7h;let-7i;let-7j
mir-1	35496	46474	50407	189148	131184	173865	602537	930615	680782	1169108	1386459	1238021	1173014	2333457	1649313	2797644	2457289	1938122	35496	2797644	1.05461e+06	3	miR-1;miR-206-3p;miR-206-5p
mir-10	43157	55396	57007	481210	306438	462217	1083753	1314913	1098240	1382003	1374216	1446821	1871388	1904742	1911952	2096307	1971676	2317056	43157	2317056	1.17658e+06	20	miR-100-2-3p;miR-100-3p;miR-100-5p;miR-10a-3p;miR-10a-5p;miR-10b-2-3p;miR-10b-3p;miR-10b-5p;miR-10c-3p;miR-10c-5p;miR-10d-3p;miR-10d-5p;miR-125a;miR-125b-1-3p;miR-125b-2-3p;miR-125b-3-3p;miR-125b-5p;miR-125c-3p;miR-125c-5p;miR-99
mir-101	229	182	190	406	318	483	522	1640	601	1123	1464	1084	1325	4418	1889	3396	3902	2904	182	4418	1448.67	2	miR-101a;miR-101b
mir-103	242	233	380	1568	1253	1579	4109	5213	3880	6288	7636	7436	11035	12576	11906	17462	13851	14515	233	17462	6731.22	4	miR-103;miR-107a-3p;miR-107a-5p;miR-107b
mir-122	356	198	384	1373	847	755	2477	5497	2836	3719	4218	3593	3810	5560	4876	6928	6294	7516	198	7516	3402.06	3	miR-122;novel77_mature;novel77_star
mir-124	370	541	588	7838	5272	10164	10295	13575	10726	12254	13648	11814	21732	22481	18211	25301	25826	25210	370	25826	13102.6	6	miR-124-3p;miR-124-4-5p;miR-124-5p;miR-124-6-5p;novel184_mature;novel184_star
mir-126	296	291	358	410	283	451	1865	3663	2251	4163	6510	5138	4626	9673	6427	10353	9926	8159	283	10353	4157.94	3	miR-126a-3p;miR-126a-5p;miR-126b-3p
mir-128	1716	2688	2541	11434	8079	12537	34713	39176	37534	49858	50223	45486	72213	68789	54337	72591	75818	94270	1716	94270	40777.9	2	miR-128-3p;miR-128-5p
mir-129	202	344	255	3378	2857	3440	2858	3679	2757	2602	3140	2761	4309	5221	4253	5765	5862	8740	202	8740	3467.94	3	miR-129-1-3p;miR-129-3p;miR-129-5p
mir-130	523	727	891	22739	13677	19683	22130	27008	24287	16934	19661	15966	13718	15973	13429	13107	10632	11267	523	27008	14575.1	9	miR-130a;miR-130b;miR-130c-3p;miR-130c-5p;miR-301a;miR-301b-3p;miR-301b-5p;miR-301c-3p;miR-301c-5p
mir-1306	34	30	27	28	31	55	38	27	52	33	33	23	30	29	29	43	32	27	23	55	33.3889	1	miR-1306
mir-132	3	12	9	36	35	47	81	108	89	170	162	158	215	260	233	661	383	410	3	661	170.667	5	miR-132-3p;miR-132-5p;miR-212;novel104_mature;novel104_star
mir-133	739	1447	1510	5222	4156	4178	18151	27748	19182	43446	58742	48405	78496	75820	70327	300650	104630	71048	739	300650	51883.2	7	miR-133a-2-5p;miR-133a-3p;miR-133a-5p;miR-133b-3p;miR-133b-5p;miR-133c-3p;miR-133c-5p
mir-135	157	224	244	1553	1268	2864	4683	5953	5044	4690	6809	4812	5508	8963	5872	9129	8694	7236	157	9129	4650.17	4	miR-135a;miR-135b-3p;miR-135b-5p;miR-135c
mir-137	14	24	27	68	50	101	320	339	300	389	498	389	719	713	500	1884	1250	1261	14	1884	491.444	2	miR-137-3p;miR-137-5p
mir-138	12	8	12	12	14	23	84	110	85	203	218	219	352	439	359	487	469	591	8	591	205.389	2	miR-138-3p;miR-138-5p
mir-1388	9	3	5	14	20	11	21	39	16	26	36	21	25	48	45	36	76	64	3	76	28.6111	2	miR-1388-3p;miR-1388-5p
mir-139	18	16	23	404	197	626	572	429	509	317	315	286	333	228	213	264	193	377	16	626	295.556	2	miR-139-3p;miR-139-5p
mir-140	778	1138	1256	5149	3959	6081	17039	22668	18802	26793	27227	29687	47590	47989	41575	63995	52591	52836	778	63995	25952.9	2	miR-140-3p;miR-140-5p
mir-142	58	52	94	13	31	49	61	401	75	440	648	422	559	1412	661	1165	1438	928	13	1438	472.611	5	miR-142a-3p;miR-142a-5p;miR-142b-5p;novel145_mature;novel145_star
mir-143	2283	2269	2002	755	851	1516	2567	9548	3103	20423	24240	20128	52458	117200	78314	129056	121689	122846	755	129056	39513.8	1	miR-143
mir-144	94	154	147	314	229	291	236	925	307	2278	3108	2419	4323	12721	7077	9270	14491	11990	94	14491	3909.67	2	miR-144-3p;miR-144-5p
mir-145	327	384	478	452	405	496	1363	3292	1459	10502	11950	9872	17742	30924	21209	14190	23970	20760	327	30924	9431.94	2	miR-145-3p;miR-145-5p
mir-146	359	353	322	6013	4708	3933	4848	7989	4668	4834	6058	4532	3675	7020	5236	11013	10993	18763	322	18763	5850.94	2	miR-146a;miR-146b
mir-148	2422	2977	3389	17113	14062	14852	35694	126883	49962	83977	137252	92320	56060	236519	99588	101767	184455	102402	2422	236519	75649.7	2	miR-148;miR-152
mir-15	1364	1545	1742	11774	8171	9668	18126	26741	19512	19756	29633	20319	15116	33006	20395	27044	36908	26248	1364	36908	18170.4	16	miR-15a-3p;miR-15a-5p;miR-15b-3p;miR-15b-5p;miR-15c;miR-16a;miR-16b;miR-16c-3p;miR-16c-5p;miR-457a;miR-457b-3p;miR-457b-5p;novel250_mature;novel250_star;novel2_mature;novel2_star
mir-150	10	11	6	63	51	98	86	81	116	43	54	49	40	43	50	54	28	40	6	116	51.2778	1	miR-150
mir-153	99	176	138	370	293	511	1101	2553	1405	2996	4955	3118	3074	10138	4965	8025	10734	8014	99	10734	3481.39	8	miR-153a-3p;miR-153a-5p;miR-153b-3p;miR-153b-5p;miR-153c-3p;miR-153c-5p;novel102_mature;novel102_star
mir-155	23	23	39	37	27	41	63	129	114	179	181	145	146	182	138	223	218	284	23	284	121.778	1	miR-155
MIR156	0	0	0	0	0	0	3	1	0	2	1	3	0	1	3	1	0	2	0	3	0.944444	1	novel521_mature
mir-17	6435	8327	10027	103799	79093	83693	161017	265272	175413	226825	277708	228519	184323	355738	236731	287810	276971	218315	6435	355738	177001	11	miR-17a-2-3p;miR-17a-3p;miR-17a-5p;miR-18a;miR-18b-3p;miR-18b-5p;miR-18c;miR-20a-3p;miR-20a-5p;miR-20b-5p;miR-93
mir-1788	1	0	5	1	1	2	1	13	4	35	38	32	57	78	49	79	56	66	0	79	28.7778	2	miR-1788-3p;miR-1788-5p
mir-181	3630	6194	5587	71211	45429	75249	87406	104062	84900	93918	105588	93600	193225	195194	173558	189634	231082	282771	3630	282771	113458	7	miR-181a-2-3p;miR-181a-3p;miR-181a-5p;miR-181b-3p;miR-181b-5p;miR-181c-3p;miR-181c-5p
mir-182	506	827	769	3272	2881	3153	9294	19288	11846	15685	21353	17481	19282	35754	25012	43430	42322	49414	506	49414	17864.9	2	miR-182-3p;miR-182-5p
mir-183	766	1443	1355	5097	3965	5137	16504	29349	17971	26921	31729	27051	27780	48778	32927	57741	65057	69184	766	69184	26041.9	2	miR-183-3p;miR-183-5p
mir-184	1304	5490	3106	6983	6062	9044	46349	57398	45561	76297	96935	75088	92339	93374	87139	122912	76774	99569	1304	122912	55651.3	3	miR-184;novel111_mature;novel111_star
mir-187	44	44	49	60	48	55	155	293	199	300	394	320	473	1059	571	680	1293	1448	44	1448	415.833	1	miR-187
mir-19	535	541	641	4677	3612	3275	8176	11255	7261	12801	15752	13419	14404	19354	15303	35702	21385	13049	535	35702	11174.6	8	miR-19a-3p;miR-19a-5p;miR-19b-3p;miR-19b-5p;miR-19c-3p;miR-19c-5p;miR-19d-3p;miR-19d-5p
mir-190	40	156	46	35	44	46	20	287	39	233	418	311	1314	7582	2389	7007	16357	7198	20	16357	2417.89	2	miR-190a;miR-190b
mir-192	121	154	139	2528	1730	1545	2071	3886	1848	2560	3259	2677	2777	4782	3703	2921	4970	5588	121	5588	2625.5	1	miR-192
mir-193	21	22	29	178	116	184	463	497	449	695	920	733	1178	839	1024	5756	1739	1173	21	5756	889.778	4	miR-193a-3p;miR-193a-5p;miR-193b-3p;miR-193b-5p
mir-194	29	43	23	157	156	90	199	319	163	305	341	255	410	488	359	403	521	544	23	544	266.944	1	miR-194a
mir-196	848	941	1463	34063	21874	17890	35574	59726	36330	28373	38933	28426	13941	24608	19362	15619	22674	19585	848	59726	23346.1	4	miR-196a-5p;miR-196b;miR-196c;miR-196d
mir-199	6854	8807	7806	9627	7445	12572	66689	92931	63890	168620	208934	181749	296942	367494	291197	244474	463456	448327	6854	463456	163767	3	miR-199-3-3p;miR-199-3p;miR-199-5p
mir-200	406	707	588	3008	2412	973	3276	11484	6455	7247	14030	11674	12724	22833	16517	25708	19780	13577	406	25708	9633.28	1	miR-200b-3p
mir-202	144	92	215	8	63	1	10	34	12	55	72	50	42	97	63	58	106	39	1	215	64.5	2	miR-202-3p;miR-202-5p
mir-203	11935	15988	21284	327916	247571	178470	525384	813588	503518	581110	755878	558805	520276	721183	540254	444288	431518	501869	11935	813588	427824	6	miR-203a-3p;miR-203a-5p;miR-203b-3p;miR-203b-5p;novel276_mature;novel276_star
mir-204	544	795	817	979	858	1197	7446	10111	7315	13828	19772	13500	22326	21662	17934	81136	38939	28616	544	81136	15987.5	3	miR-204-2-3p;miR-204-3p;miR-204-5p
mir-205	2303	4700	5580	62025	52407	84379	135860	124014	139800	107743	138052	111525	142966	100531	104934	99638	101794	118017	2303	142966	90903.8	2	miR-205-3p;miR-205-5p
mir-208	0	0	0	0	0	0	1	3	1	5	4	3	1	7	4	6	10	6	0	10	2.83333	1	miR-736
mir-21	12533	16209	16390	232081	178101	284296	304675	468123	342412	321317	392905	364359	251823	478021	351778	400107	458532	516441	12533	516441	299450	1	miR-21
mir-210	31	42	25	291	189	201	743	1152	946	765	1107	962	1574	1922	1633	2404	1579	1506	25	2404	948.444	4	miR-210-3p;miR-210-5p;novel360_mature;novel360_star
mir-214	29	56	29	18	22	25	276	352	271	853	940	824	1789	1538	1557	4470	2631	2333	18	4470	1000.72	1	miR-214
mir-216	1114	1934	1133	861	914	1430	5787	11859	6353	37815	41693	37463	89803	136714	98809	142909	125405	123504	861	142909	48083.3	2	miR-216a;miR-216b
mir-217	91	187	124	77	88	103	502	1031	565	3036	3561	3037	5731	11148	7092	11111	11007	9640	77	11148	3785.06	1	miR-217
mir-218	934	944	840	4161	2788	3136	8947	20359	11298	11286	18578	12025	12264	36964	14995	27952	46644	36378	840	46644	15027.4	2	miR-218a;miR-218b
mir-2187	2	1	0	25	23	14	26	71	40	44	41	35	34	98	55	35	101	54	0	101	38.8333	2	miR-2187-3p;miR-2187-5p
mir-2188	18	11	21	2	1	6	11	4	5	16	10	8	36	45	53	141	62	68	1	141	28.7778	2	miR-2188-3p;miR-2188-5p
mir-219	20	13	20	60	31	75	154	285	192	294	441	326	266	589	311	228	374	291	13	589	220.556	2	miR-219-3p;miR-219-5p
mir-22	18865	19604	26423	51320	41812	44321	128744	203307	143076	259425	282181	255248	328412	433552	354436	360376	360263	398366	18865	433552	206096	4	miR-22a-3p;miR-22a-5p;miR-22b-3p;miR-22b-5p
mir-221	3639	5305	6550	79795	55785	70762	155616	194688	163725	136049	167005	145046	125521	160976	136154	111800	112815	130872	3639	194688	109006	4	miR-221-3p;miR-221-5p;miR-222a-3p;miR-222a-5p
mir-223	3	2	8	0	0	0	4	11	3	28	51	48	81	68	80	175	95	84	0	175	41.1667	1	miR-223
mir-23	160	115	208	433	310	346	1137	1720	1158	2332	2960	2664	3162	3237	3683	3995	3537	3580	115	3995	1929.83	4	miR-23a-3-5p;miR-23a-3p;miR-23a-5p;miR-23b
mir-24	52	26	47	199	144	205	388	477	372	529	552	421	572	660	519	795	674	622	26	795	403	3	novel354_mature;novel513_mature;novel546_star
mir-25	3504	4921	5798	47322	36365	90565	91496	109775	98083	83975	112816	92623	85050	103236	86738	74886	89992	95650	3504	112816	72933.1	4	miR-25-3p;miR-92a-2-5p;miR-92a-5p;miR-92b-3p
mir-26	9833	11036	13907	85881	61352	68872	134207	210258	152851	195508	263997	196853	211850	294280	218497	241386	310889	280088	9833	310889	164530	4	miR-26a-2-3p;miR-26a-3p;miR-26a-5p;miR-26b
mir-27	3131	3376	4074	42954	26492	31620	60571	105403	57659	64809	96062	66871	49146	109133	64219	38754	89445	87157	3131	109133	55604.2	10	miR-27a-3p;miR-27a-5p;miR-27b-3p;miR-27b-5p;miR-27c-3p;miR-27c-5p;miR-27d;miR-27e;novel53_mature;novel53_star
mir-29	6	3	13	3	4	7	2	22	3	7	11	11	6	18	7	32	17	13	2	32	10.2778	1	miR-29b
mir-30	2409	2639	3215	29303	20817	24710	36132	50615	39278	37286	48722	37924	39519	49449	38818	58957	49099	51368	2409	58957	34458.9	8	miR-30a-3p;miR-30a-5p;miR-30b;miR-30c-3p;miR-30c-5p;miR-30d;miR-30e-3p;miR-30e-5p
mir-3074	301	274	325	2047	1470	1734	3969	5041	4006	4499	5588	4481	5201	6383	5618	7834	6680	7542	274	7834	4055.17	2	miR-24;novel354_star
mir-338	2	1	10	3	1	5	2	11	2	11	7	7	7	13	8	19	31	22	1	31	9	1	miR-338
mir-34	47	63	56	542	387	603	752	1398	953	1375	1837	1518	1633	3003	2231	3817	3132	2427	47	3817	1431.89	4	miR-34a;miR-34b;miR-34c-3p;miR-34c-5p
mir-3529	1009	670	1019	679	516	553	636	1990	846	2447	3445	2528	3165	9444	4954	10928	14141	10664	516	14141	3868.56	1	miR-7a
mir-3556	8	9	9	3	2	2	4	31	9	28	21	9	9	37	23	76	52	35	2	76	20.3889	1	miR-29a
mir-363	14913	19995	25024	317043	218617	509169	484423	491746	511035	378638	447800	397894	416244	413240	349029	403170	355510	366065	14913	511035	339975	3	miR-363-3p;miR-363-5p;miR-92a-3p
mir-365	18	18	51	89	72	83	176	199	187	342	390	358	574	433	544	2490	698	455	18	2490	398.722	1	miR-365
mir-375	305	316	419	948	646	877	2196	3689	2546	5379	6836	5857	7851	10341	8410	8382	8206	10061	305	10341	4625.83	1	miR-375
mir-430	593892	746407	1152287	2230824	1776204	1951850	1323257	1857765	1482922	799873	898381	816039	409691	473569	450731	399621	270885	316263	270885	2230824	997248	7	miR-430a-11-5p;miR-430a-3p;miR-430a-5p;miR-430b-3p;miR-430b-5p;miR-430c-3p;miR-430i-3p
mir-451	550	168	1826	152	446	1374	24	10033	122	455	771	236	57	184	79	155	199	1033	24	10033	992.444	1	miR-451
mir-454	5	5	11	46	24	38	115	259	146	482	489	327	408	848	589	1360	966	626	5	1360	374.667	2	miR-454a;miR-454b
mir-455	22	42	43	140	78	99	365	465	450	662	745	594	1145	1067	983	2131	1391	1524	22	2131	663.667	3	miR-455-2-5p;miR-455-3p;miR-455-5p
mir-456	123	139	148	1324	1052	1463	2747	3601	3190	3453	4048	3477	2458	3466	2809	3418	3003	3434	123	4048	2408.5	1	miR-456
mir-458	77	82	109	688	433	510	2082	3803	2209	2580	3237	2687	1831	4320	2864	3067	3796	3837	77	4320	2122.89	2	miR-458-3p;miR-458-5p
mir-459	21	26	49	23	24	47	250	328	256	1107	1472	982	1352	1247	1037	541	897	1148	21	1472	600.389	2	miR-459-3p;miR-459-5p
mir-460	6	6	5	13	9	4	48	98	56	131	150	140	177	276	193	311	301	275	4	311	122.167	3	miR-460-3p;miR-460-5p;miR-730
mir-462	47	33	27	25	18	32	32	45	57	113	110	97	177	164	147	238	168	234	18	238	98	1	miR-462
mir-489	1	0	2	2	2	4	29	24	26	41	28	51	50	76	75	65	83	151	0	151	39.4444	1	miR-489
mir-499	1544	1603	1603	1276	962	1974	11688	31716	15977	25589	39396	30018	18057	74166	28200	30290	66900	38398	962	74166	23297.6	2	miR-499-3p;miR-499-5p
mir-6862	0	0	0	0	0	1	0	0	0	0	0	0	0	0	0	0	0	0	0	1	0.0555556	1	novel542_star
mir-7	104	81	125	324	224	270	254	770	368	296	489	300	188	750	302	293	621	517	81	770	348.667	1	miR-7b
mir-7147	1	1	3	2	4	3	11	22	17	34	49	35	38	56	51	89	54	40	1	89	28.3333	1	miR-7147
mir-72	0	0	0	2	0	1	0	0	0	0	0	0	0	0	0	0	3	0	0	3	0.333333	1	miR-31
mir-722	45	47	59	68	58	73	241	1159	379	561	1314	612	550	2697	957	1187	2751	1268	45	2751	779.222	1	miR-722
mir-723	19	6	9	11	14	8	28	72	17	88	135	90	72	409	168	330	534	304	6	534	128.556	1	miR-723-3p
mir-724	397	454	613	9956	6485	6965	10940	22108	11608	9405	12328	9284	6762	12194	8085	4667	10640	10670	397	22108	8531.17	1	miR-724
mir-725	3731	3884	4524	21512	14842	16314	16412	53461	21486	22369	55408	23951	12892	79579	21140	11392	54358	25396	3731	79579	25702.8	2	miR-725-3p;miR-725-5p
mir-726	0	0	0	2	3	2	2	8	1	11	12	3	9	31	10	49	64	66	0	66	15.1667	1	miR-726
mir-727	18	26	20	88	46	72	418	490	482	553	645	599	583	639	560	620	534	742	18	742	396.389	2	miR-727-3p;miR-727-5p
mir-728	1	1	0	1	2	0	5	20	7	16	30	19	11	38	16	21	42	20	0	42	13.8889	1	miR-728
mir-729	0	0	0	3	2	5	6	18	4	12	8	8	9	10	11	17	12	15	0	18	7.77778	1	miR-729
mir-731	62	23	24	18	11	40	28	27	55	43	54	56	85	85	66	126	126	114	11	126	57.9444	1	miR-731
mir-734	3	0	1	10	3	2	7	10	9	32	39	43	50	108	71	103	162	199	0	199	47.3333	1	miR-734
mir-737	53	66	74	253	157	244	211	936	348	184	500	184	101	1035	161	137	1145	238	53	1145	334.833	1	miR-737-5p
mir-738	2	1	1	0	0	0	0	0	0	1	1	0	0	0	0	1	0	1	0	2	0.444444	1	miR-738
mir-769	0	0	0	0	1	0	1	1	1	2	4	2	3	2	5	2	6	3	0	6	1.83333	1	novel460_star
mir-8	2600	2947	4102	40236	32178	31488	47055	78237	47242	62168	88205	57352	52632	101232	62260	80433	83265	78991	2600	101232	52923.5	9	miR-141-3p;miR-141-5p;miR-200a-3p;miR-200a-5p;miR-200b-5p;miR-200c-3p;miR-200c-5p;miR-429a;miR-429b
mir-9	13306	30049	12889	14509	16144	25425	38585	144541	46807	197087	338333	212787	414536	1793179	708776	1336822	2475382	1468122	12889	2475382	515960	4	miR-9-3p;miR-9-4-3p;miR-9-5p;miR-9-7-3p
mir-96	287	429	290	771	723	991	1879	4979	2247	4150	6863	4241	3655	16408	6005	16225	21133	10327	287	21133	5644.61	2	miR-96-3p;miR-96-5p

## Sheet: Sheet3.TPM
miRNA_id	DS1_1	DS1_2	DS1_3	DS2_1	DS2_2	DS2_3	DS3_1	DS3_2	DS3_3	DS4_1	DS4_2	DS4_3	DS5_1	DS5_2	DS5_3	DS6_1	DS6_2	DS6_3
let-7a	35.0808	29.8283	50.0512	76.7053	68.55	56.3564	175.754	359.37	185.766	325.091	304.548	298.247	410.224	687.96	515.352	606.9	915.397	1271.39
let-7b	8.7271	2.96933	8.54081	1.27456	3.80584	3.49228	2.62044	24.5512	1.36885	5.20486	4.36437	3.43441	8.13072	7.03478	5.57803	15.8551	12.6354	31.5508
let-7c-3p	1.24981	1.84459	1.50236	1.39043	1.61189	1.81279	30.1121	31.1612	30.1146	59.6	60.7108	50.8917	115.926	129.592	128.418	56.9327	107.9	156.089
let-7c-5p	17.3249	11.2475	11.4838	7.41562	6.76097	6.23812	49.9264	108.083	56.3876	182.895	175.888	145.026	254.944	388.74	324.592	371.259	442.171	784.488
let-7d-5p	2.58581	3.71167	2.98414	3.05122	4.38791	1.94608	4.22949	12.8204	5.34292	25.3844	29.2022	22.87	68.1891	126.936	102.865	302.808	282.008	359.901
let-7e	2.06865	2.38446	3.18994	1.58354	2.32828	1.5462	2.98823	9.22487	4.01823	15.1453	14.6898	11.7472	17.1416	41.8638	27.9312	57.349	67.3775	68.611
let-7f	17.6266	7.94071	21.527	10.66	15.1786	18.9276	9.1026	120.686	18.8989	26.195	29.2022	23.1042	23.8892	38.8982	30.6792	35.7347	44.5166	52.0033
let-7g	13.1876	21.5951	21.8151	260.396	208.426	157.313	342.589	631.686	374.843	429.316	511.092	415.212	324.684	833.931	501.694	591.774	941.012	904.429
let-7h	1.57303	1.41718	2.11977	5.52309	4.07449	1.73281	6.75799	11.1861	8.34555	7.55132	11.7448	7.57131	6.95721	13.6213	9.96662	13.2878	20.4852	21.166
let-7i	26.9571	13.9019	22.6795	117.26	94.2506	82.8284	204.808	386.391	221.179	217.452	243.766	227.764	134.366	265.77	176.159	150.537	237.147	279.874
let-7j	10.0847	10.7526	14.0769	31.246	27.8498	23.9128	52.3629	79.2104	51.2655	55.7603	65.43	51.2429	42.7072	103.659	56.6006	57.1756	115.819	123.27
miR-1	343.826	418.203	351.099	244.522	341.854	415.048	2605	7543.29	3399.77	14920.1	18169.4	14490.4	14986.2	46717.5	27184.1	33763.4	48559.3	30953.1
miR-100-2-3p	3.87871	4.94889	5.04217	32.5592	24.1783	22.6065	251.471	335.545	286.751	288.657	296.422	261.054	209.345	306.392	253.062	166.149	240.486	343.253
miR-100-3p	0.0430968	0.202454	0.102901	1.23594	0.716394	0.186611	2.57447	5.99253	3.09094	5.63149	9.33194	4.8394	4.31682	12.7936	7.58776	10.0265	10.7074	9.82989
miR-100-5p	102.915	191.522	155.443	347.8	328.959	334.513	3429.01	3519.18	3509.1	7741.13	5909.6	7903.86	13422.6	10385.4	12868.6	9541.73	11462	18859.7
miR-101a	3.83562	3.30676	3.39574	12.1276	10.8802	10.2103	17.4237	44.4537	18.7223	37.7993	41.0889	34.266	46.3535	124.936	65.5828	104.29	114.098	104.205
miR-101b	1.09897	0.787323	0.514507	3.55332	3.3581	2.66586	6.5741	15.1084	7.81567	10.1111	10.8577	8.03964	9.17849	27.4149	11.8943	13.5306	20.2442	10.9001
miR-103	4.50362	4.20655	5.88596	41.2494	37.4316	32.8701	136.677	136.993	122.446	193.348	195.403	214.377	358.632	336.635	376.845	488.317	379.992	464.581
miR-107a-3p	0.581807	0.899798	1.50236	14.9085	15.2681	7.70435	45.467	43.0373	43.0524	65.3168	63.7269	64.5123	92.0783	84.1759	98.3127	105.469	81.0458	98.4574
miR-107a-5p	0.0430968	0.0224949	0	1.46768	0.985042	0.319904	2.06877	3.12338	1.98704	1.87716	3.6902	2.80997	1.50879	4.37949	3.24018	4.23266	6.0595	3.96366
miR-107b	0.0861936	0.112475	0.432186	2.93535	2.41783	1.19964	4.68922	6.17412	3.8416	7.72197	8.12553	8.50797	10.2682	8.48311	9.92561	7.80613	9.77782	8.3237
miR-10a-3p	7.69278	9.51536	9.40518	531.646	353.451	224.812	569.694	602.231	569.484	413.317	368.913	365.648	321.918	367.739	335.461	223.325	296.571	385.982
miR-10a-5p	156.894	178.902	187.116	4870.9	3593.79	2981.1	9407.54	9656.66	9542.18	9155.35	7672.34	8511.33	9178.11	9034.13	9905.1	9103.12	8306.91	9998.82
miR-10b-2-3p	0.775742	0.922293	0.864371	42.5626	34.0735	15.2754	35.8587	53.2427	35.7225	30.8879	31.6151	23.9238	22.5062	40.6569	24.732	19.047	29.6089	28.7366
miR-10b-3p	1.22826	1.03477	1.50236	85.6273	61.6547	48.1722	91.7156	85.094	90.6971	55.3337	46.979	48.8233	37.5522	38.0016	44.4602	16.2714	23.1707	33.057
miR-10b-5p	314.693	435.232	440.541	8833.78	6445.26	6124.29	23402.1	20980.1	21419.8	24390.7	20188	23092.6	28232.4	23437	28889.4	26123.6	22202.8	28488.9
miR-10c-3p	0.53871	0.742333	0.720309	59.4795	39.3121	28.4981	52.6847	47.2865	50.5149	21.63	22.1057	18.2648	17.3511	18.1732	21.5328	6.90409	9.33025	15.1016
miR-10c-5p	67.1448	86.6505	98.1061	1829.92	1366.07	983.464	4467.12	5155.1	4595.62	6052.1	5237.91	5869.8	7303.31	7033.26	7494.16	8242.89	6722.43	7106.53
miR-10d-3p	2.99523	3.32925	4.01315	107.604	63.0874	56.0631	224.393	182.173	228.686	178.928	157.898	160.832	170.536	141.351	174.436	84.3062	118.057	213.562
miR-10d-5p	133.212	166.8	150.689	1757.93	1280.55	1367.43	7026.38	6254.28	7352.25	7832.55	6273.09	7492.59	11480.9	9046.07	11588.8	12244.8	9823.79	14113.3
miR-122	7.4342	4.36402	7.59412	50.5962	36.5809	19.1942	111.622	194.267	122.534	153.629	144.308	136.479	154.861	185.835	194.903	235.606	211.187	291.052
miR-124-3p	0.474065	0.697343	1.13191	7.68598	8.73105	5.38505	16.7341	29.3452	17.7508	36.7753	46.021	32.8611	64.7105	86.0036	79.4869	214.027	119.227	87.8348
miR-124-4-5p	0.646452	0.944788	0.205803	1.27456	0.716394	0.933053	5.33284	12.5662	4.90135	33.9169	32.9279	29.1144	86.9652	123.005	90.643	135.272	169.253	151.729
miR-124-5p	5.40865	8.68305	8.58197	233.36	179.994	195.941	367.414	375.423	363.76	388.914	353.549	346.914	659.971	502.573	511.251	469.755	539.467	664.984
miR-124-6-5p	0.861936	1.64213	1.81106	54.1109	41.327	63.8741	75.4412	66.1721	77.1853	48.1237	40.947	40.6665	75.3558	49.3814	49.382	40.6959	46.2381	79.7093
miR-125a	23.7894	39.3437	19.4072	19.9295	23.9992	37.6953	82.1532	62.9397	74.7567	157.554	147.643	152.909	918.184	575.679	659.807	628.549	1146.35	1939.82
miR-125b-1-3p	0.775742	1.95706	1.39946	8.3812	8.91015	8.53077	28.7789	27.0209	25.7431	50.8967	55.8142	48.5891	108.465	90.5555	103.317	141.169	96.4011	166.276
miR-125b-2-3p	0.0861936	0.0674848	0.0617408	0.540722	0.58207	0.479856	4.73519	4.24925	6.40267	5.37551	5.81916	5.38578	5.40651	4.55191	4.9628	4.51021	4.7512	7.64987
miR-125b-3-3p	0.344774	0.809818	0.452766	0.463476	0.58207	0.613149	9.37843	11.4403	8.74296	29.5227	30.9054	25.2897	70.9133	51.6228	52.294	37.5735	32.8797	48.872
miR-125b-5p	34.6283	37.679	33.0519	27.1134	34.7003	41.1609	314.315	265.124	307.372	649.243	607.286	649.259	1673.34	1062.29	1272.65	1257.06	1530.61	2055.99
miR-125c-3p	0.150839	0.787323	0.288124	0.231738	0.626845	0.39988	13.6079	10.3871	12.6729	13.1828	13.5899	11.7472	23.4282	19.0353	22.5172	22.4816	13.9093	27.5475
miR-125c-5p	2.0902	5.44378	2.9224	1.89253	2.77603	2.47925	32.6866	26.4398	28.4367	105.718	96.6548	88.9044	280.426	168.248	219.84	236.474	271.025	299.97
miR-126a-3p	5.10697	4.70144	5.10391	4.67339	5.01476	5.91822	29.5605	55.0587	38.681	79.3528	95.9806	90.7777	101.131	175.249	137.359	163.027	179.306	187.085
miR-126a-5p	0.474065	0.472394	0.76147	2.43325	1.52234	1.27961	10.2519	21.2463	13.2469	25.0004	31.6505	22.87	20.0753	50.1745	31.8686	49.9939	52.5386	31.2337
miR-126b-3p	0.797291	1.37219	1.50236	8.7288	6.13412	4.82521	45.9267	56.7293	47.4681	73.2521	103.361	86.8749	72.6735	108.142	94.3753	146.165	109.897	105.077
miR-128-3p	36.9771	60.4664	52.2945	441.616	361.734	334.219	1595.85	1422.81	1657.36	2127.08	1782.05	1775.2	3026.51	2372.1	2228.63	2518.47	2610.3	3736.55
miR-128-5p	0	0	0	0	0	0	0	0	0	0	0	0	0	0.0344842	0	0	0.034429	0
miR-129-1-3p	0.0430968	0.157465	0.0617408	0.193115	0.179098	0.186611	0.459727	0.290547	0.529876	0.127988	0.248379	0.351246	0.46102	0.137937	0.205075	2.35919	0.964011	0.515276
miR-129-3p	0.344774	0.337424	0.391025	13.0932	13.3876	11.7298	13.562	9.51541	12.0105	6.69806	7.66425	6.28341	10.6454	6.17267	7.50573	43.2633	11.3616	10.6226
miR-129-5p	3.96491	7.24337	4.7952	117.182	114.354	79.7893	117.368	123.809	109.199	104.183	103.503	101.12	169.488	173.731	166.726	154.388	189.497	335.286
miR-1306	0.732646	0.674848	0.555667	1.08144	1.38801	1.46623	1.74696	0.980596	2.29613	1.40787	1.17093	0.89763	1.25733	1.00004	1.18943	1.49184	1.10173	1.07019
miR-130a	0.172387	0.0449899	0.102901	0.733838	0.671619	0.559832	2.94225	3.01443	2.34029	3.3277	4.08051	3.78566	6.24473	4.7933	4.55266	8.11837	4.40691	4.4393
miR-130b	0.517162	1.25972	1.97571	22.4014	19.6113	11.5432	67.1202	76.087	71.5333	110.881	108.222	101.276	128.457	114.798	139.902	254.792	108.245	106.226
miR-130c-3p	0.689549	0.719838	0.699729	8.69018	9.537	4.23872	32.043	37.5169	31.4393	52.0913	46.4823	43.7497	63.3693	61.5543	61.0302	105.955	59.3555	56.3633
miR-130c-5p	8.31768	12.2148	13.2331	791.849	540.564	472.231	831.003	746.597	856.986	483.54	451.552	404.48	332.354	287.184	289.934	57.0021	140.298	208.845
miR-132-3p	0.0646452	0.17996	0.144062	1.08144	1.43279	1.093	2.98823	2.90547	2.91432	6.01546	4.86112	5.03453	7.37632	7.2072	8.44907	20.7816	11.4993	14.071
miR-132-5p	0	0.0449899	0	0	0	0	0	0	0.132469	0.0853256	0	0.0390274	0.167644	0.241389	0.0410149	0.416327	0.241003	0.158547
miR-133a-2-5p	3.34	0.697343	1.64642	7.33838	1.92531	7.25115	6.11437	47.2139	20.6652	199.107	210.448	187.683	369.99	498.435	419.295	429.511	458.284	248.165
miR-133a-3p	5.27936	15.679	13.2331	32.4047	12.8951	7.57106	235.196	262.909	251.912	827.744	518.437	887.951	1907.58	653.027	1528.01	4217.53	1947.51	960.237
miR-133a-5p	2.17639	8.0082	6.42104	5.79345	11.2832	4.74524	198.142	248.091	184.662	316.43	340.314	315.341	252.052	362.739	266.679	291.637	340.606	362.358
miR-133b-3p	1.27136	2.94684	4.71288	43.6054	68.6395	38.7617	155.388	151.193	161.745	289.297	720.404	273.738	495.261	812.724	411.174	4495.5	467.924	1003.12
miR-133b-5p	1.44374	1.73211	1.42004	81.7263	65.7291	38.6284	121	133.397	117.058	40.7003	48.7177	40.3933	32.5648	37.2084	33.8373	28.3449	27.8875	33.1362
miR-133c-3p	1.87471	2.58692	2.94298	13.5181	12.2682	5.9982	71.0738	118.253	63.7618	147.144	210.767	152.675	197.484	221.423	194.165	940.031	337.3	179.911
miR-133c-5p	0.53871	0.899798	0.699729	17.3031	13.3428	8.42413	47.5358	46.7054	47.2031	33.1063	35.2343	31.339	34.9118	29.0357	31.2944	28.1714	22.792	29.1726
miR-135a	0.12929	0.224949	0.123482	0	0.134324	0.159952	0.367782	0.363184	0.397407	0.597279	0.887066	0.117082	0.544842	0.896589	0.656239	0.832654	2.03131	0.872006
miR-135b-3p	2.19794	3.37424	3.70445	55.733	52.3415	73.1513	202.234	177.67	203.782	156.103	181.316	147.836	195.053	189.491	182.968	210.592	141.021	194.695
miR-135b-5p	0.495613	0.584869	0.576248	3.12847	2.9999	2.02606	8.87273	28.8368	14.2183	31.9971	41.3018	28.0607	19.4048	75.2445	33.7143	22.0306	80.9769	40.7861
miR-135c	0.560258	0.854808	0.617408	1.12007	1.29846	1.01303	3.81574	9.33382	4.32732	11.391	18.0962	11.7863	15.8423	43.4501	23.5015	83.2654	75.2961	50.4574
miR-137-3p	0.0646452	0.0449899	0.0617408	0.231738	0.223873	0.159952	0.459727	0.871641	0.971439	2.94373	3.86761	2.14651	3.26905	7.93136	4.6757	20.9898	13.2551	8.87861
miR-137-5p	0.237032	0.494889	0.493926	2.39463	2.01486	2.53257	14.2515	11.4403	12.2755	13.6521	13.8028	13.0351	26.8649	16.6559	15.8318	44.3735	29.781	41.1032
miR-138-3p	0.0646452	0.112475	0.0205803	0.308984	0.402972	0.293245	2.39058	1.74328	2.07535	5.11954	4.57726	4.41009	6.41237	5.86231	6.93152	3.19184	5.16434	6.54005
miR-138-5p	0.193936	0.0674848	0.226383	0.154492	0.223873	0.319904	1.47113	2.25174	1.67794	3.54101	3.15796	4.1369	8.34027	9.27625	7.79283	13.7041	10.9828	16.8852
miR-1388-3p	0.0430968	0	0.0411605	0.193115	0.0895492	0.106635	0.413754	0.326865	0.397407	0.469291	0.496757	0.15611	0.586753	0.551747	0.902328	0.728572	0.826295	1.10983
miR-1388-5p	0.150839	0.0674848	0.0617408	0.347607	0.805943	0.186611	0.551673	1.08955	0.309094	0.639942	0.780619	0.663465	0.46102	1.10349	0.943343	0.520409	1.79031	1.42692
miR-139-3p	0.387871	0.359919	0.473346	15.6037	8.8206	16.6883	26.2504	15.5443	22.4756	13.5241	11.0351	11.0447	13.9563	7.8624	8.73618	9.15919	6.40379	14.9034
miR-139-5p	0	0	0	0	0	0	0.0459727	0.0363184	0	0	0.141931	0.117082	0	0	0	0	0.241003	0.0396366
miR-140-3p	12.455	17.9735	18.8309	141.206	128.637	125.376	561.097	570.126	594.344	805.517	630.811	845.997	1560.93	1142.46	1263.87	1645.29	1219.27	1574.25
miR-140-5p	4.30968	7.62579	7.01787	57.6642	48.6252	36.7356	222.232	253.139	235.883	337.548	335.276	312.609	433.61	512.401	441.32	574.947	591.386	519.993
miR-141-3p	12.3688	12.5972	11.0928	43.9144	46.3417	26.472	147.94	211.228	140.152	315.492	342.727	253.678	387.802	769.067	485.781	494.353	620.031	661.655
miR-141-5p	0	0	0	0	0.0447746	0.0266586	0	0.0363184	0	0	0	0.0390274	0	0	0	0	0.103287	0.0792733
miR-142a-3p	0.668	0.674848	0.926112	0.0772461	0.402972	0.426538	2.11475	6.7189	2.47275	13.5241	18.0962	12.7229	17.5188	38.7602	21.2047	32.6123	39.3867	28.8951
miR-142a-5p	0.107742	0.0899798	0.164642	0.0772461	0.0895492	0.0533173	0.0459727	1.19851	0.0883127	0.597279	0.851584	0.546383	1.5507	2.13802	1.14842	1.52653	2.16902	1.30801
miR-142b-5p	0.0215484	0.0449899	0	0	0.0895492	0	0	0.108955	0	0.127988	0.0709653	0.0780548	0.46102	0.586231	0.369134	0.763266	0.99844	0.277457
miR-143	49.195	51.041	41.2017	29.1604	38.1032	40.4145	118.012	346.768	137.017	871.303	860.1	785.543	2198.56	4041.55	3212.04	4477.46	4189.62	4869.2
miR-144-3p	0.452516	0.0224949	0.74089	0.115869	0.895492	0.853077	0	4.9393	0.397407	0.682605	0.958032	0.429301	1.00586	2.31044	0.697253	1.42245	3.71833	1.50619
miR-144-5p	1.57303	3.44173	2.28441	12.0118	9.3579	6.90459	10.8496	28.6552	13.1586	96.5033	109.322	93.9779	180.175	436.363	289.565	320.19	495.192	473.737
miR-145-3p	6.7231	8.21065	9.36402	17.3031	17.9098	13.1161	62.5229	118.943	64.3799	447.576	423.095	384.693	740.566	1064.46	868.532	485.09	821.475	819.408
miR-145-5p	0.323226	0.427404	0.473346	0.154492	0.223873	0.106635	0.137918	0.617412	0.0441563	0.469291	0.922549	0.585411	3.01759	1.93111	1.35349	7.21633	3.78718	3.44839
miR-146a	5.96891	6.88345	5.49493	231.545	209.053	104.315	219.612	284.809	203.826	193.263	202.393	165.866	130.385	223.216	183.665	359.117	353.654	610.84
miR-146b	1.76697	1.05726	1.13191	0.695215	1.74621	0.533173	3.26406	5.3388	2.29613	12.9695	12.5609	11.0057	23.6378	18.8629	31.0893	22.9674	24.8233	132.862
miR-148	40.511	53.6729	52.4385	456.949	416.852	307.534	1195.29	3225.51	1607.38	2275.51	3213.63	2298.13	1480	5586.75	2480.58	2095.13	4532.09	2762.32
miR-150	0.215484	0.247444	0.123482	2.43325	2.28351	2.61255	3.95365	2.94179	5.12214	1.8345	1.91606	1.91234	1.67644	1.48282	2.05075	1.87347	0.964011	1.58547
miR-152	11.6792	13.2945	17.308	204.007	212.769	88.4001	445.66	1382.68	598.76	1307.19	1656.44	1304.88	869.526	2569.42	1604.01	1435.56	1818.5	1296.55
miR-153a-3p	0.12929	0.202454	0.0823211	0.270361	0.0447746	0.39988	1.33321	2.46965	1.28053	3.15705	4.25792	3.04414	4.19109	15.1386	7.25964	14.4674	15.734	11.7324
miR-153a-5p	0.0646452	0	0.0617408	1.85391	1.38801	1.70615	2.94225	3.92238	2.95847	4.30894	7.80619	4.52718	2.22128	7.72446	3.60931	4.44082	5.61192	3.09166
miR-153b-3p	1.3791	2.81187	1.8728	1.96977	3.85062	3.70555	25.1471	44.1995	30.4679	84.9843	110.777	80.3183	98.1973	242.458	155.775	188.735	250.505	240.951
miR-153b-5p	0.193936	0.382414	0.473346	8.84467	6.44755	6.15815	16.7341	32.2144	20.3561	20.3075	29.2732	19.982	7.37632	22.7941	11.115	12.7327	19.8655	10.7019
miR-153c-3p	0.237032	0.562374	0.164642	0.193115	0.402972	0.506514	1.42515	3.30497	2.64938	8.06327	11.0706	7.92256	13.0343	48.5882	20.2614	51.5898	69.0645	46.7316
miR-153c-5p	0.0646452	0	0.185222	0.965576	0.985042	1.06635	2.43655	5.99253	4.10654	6.01546	11.177	4.8394	3.0595	10.6901	4.6757	4.96123	6.33493	2.57638
miR-155	0.495613	0.517384	0.80263	1.42905	1.20891	1.093	2.89628	4.68507	5.03382	7.63664	6.42236	5.65897	6.11899	6.27612	5.66006	7.73674	7.50551	11.2568
miR-15a-3p	0	0.0674848	0.0205803	0.38623	0.179098	0.266586	0.367782	0.980596	0.750658	1.23722	0.780619	1.13179	1.34115	1.89663	1.47654	1.28367	1.03287	0.951279
miR-15a-5p	0.215484	0.404909	0.452766	4.32578	3.85062	2.4526	9.05663	11.3677	9.58193	16.4252	21.1477	17.4843	13.9982	28.7598	21.902	34.6592	28.3695	23.5442
miR-15b-3p	0	0	0	0	0	0.133293	0	0.0726368	0	0	0.0354827	0	0	0.103453	0.0410149	0	0	0
miR-15b-5p	0.94813	1.07976	1.11133	17.2645	18.3128	11.7831	34.2037	62.7945	38.8576	69.839	91.7936	73.8398	53.3526	126.902	87.7719	156.782	112.445	82.3253
miR-15c	0	0.0449899	0	0.115869	0.0895492	0.0266586	0.137918	0.181592	0.0441563	0	0.106448	0.273192	0.293376	0.0689684	0.16406	0.208163	0.103287	0.11891
miR-16a	3.66323	3.41923	5.59783	39.2796	26.9543	23.6995	51.8572	103.253	76.9203	109.387	85.9035	101.276	55.4901	118.177	105.983	138.325	134.101	113.004
miR-16b	13.597	16.4438	15.2088	202.269	168.89	104.902	417.019	345.497	369.544	311.353	424.976	290.325	250.334	343.876	294.815	338.994	480.938	399.973
miR-16c-3p	1.16361	1.3497	1.23482	30.4736	24.2678	24.446	46.8002	53.0975	48.7044	54.3524	51.237	49.3306	52.9754	62.8992	57.5029	31.5715	48.3383	63.4186
miR-16c-5p	8.0591	10.6176	10.1255	123.864	92.191	68.8859	226.416	308.016	267.587	216.642	298.551	200.367	162.698	342.842	219.266	180.235	365.773	296.165
miR-1788-3p	0	0	0	0	0	0.0266586	0	0.0726368	0.0441563	0.341303	0.319344	0.312219	1.13159	0.724168	0.697253	0.416327	0.275432	0.673823
miR-1788-5p	0.0215484	0	0.102901	0.038623	0.0447746	0.0266586	0.0459727	0.399502	0.132469	1.1519	1.029	0.936657	1.25733	1.9656	1.31248	2.32449	1.65259	1.9422
miR-17a-2-3p	0.215484	0.584869	0.370445	27.461	23.1037	20.5272	33.0544	24.8055	27.686	15.06	19.1606	15.8061	16.7225	13.3109	14.3552	14.9184	10.4664	13.0405
miR-17a-3p	0.107742	0.157465	0.226383	15.4878	9.85042	9.11726	13.8378	13.9099	14.7041	11.0497	10.1126	9.21046	10.1844	8.89692	10.1307	10.2	6.33493	6.10404
miR-17a-5p	10.1708	14.3068	15.8468	306.088	308.945	175.414	605.92	697.93	586.484	783.759	887.918	768.761	684.112	1010.28	871.936	1156.14	789.043	785.519
miR-181a-2-3p	11.8085	22.6074	15.7027	621.522	388.241	497.05	831.463	705.957	800.51	427.14	406.489	392.303	1209.26	820.448	918.078	678.127	753.099	1240.23
miR-181a-3p	26.72	46.3396	47.4375	1919.18	1441.47	1341.76	2445.79	2353.21	2245.97	1951.53	1683.16	1793.11	2860.71	2336.99	2614.13	1030.62	1923.72	3335.5
miR-181a-5p	33.2276	58.3519	41.4075	114.401	114.354	86.294	507.125	484.088	460.506	1248.06	1279.97	1116.3	3238.75	2862.19	2842.83	4117.23	4589	5590
miR-181b-3p	0.452516	0.539879	0.720309	15.6423	11.5071	4.55863	14.4814	26.4035	18.8106	16.9798	25.4411	16.3915	23.2606	55.8299	25.5933	30.0796	48.6481	43.7985
miR-181b-5p	3.05987	5.69122	4.81578	29.8556	26.1036	23.2197	109.783	98.7133	101.383	159.004	149.382	135.269	265.296	256.183	249.453	295.106	302.803	505.962
miR-181c-3p	1.61613	3.32925	3.25168	45.4593	47.3268	48.3321	91.9454	91.0865	102.84	150.13	150.801	151.621	352.974	261.77	323.854	228.112	151.04	211.184
miR-181c-5p	1.336	2.47444	1.64642	4.32578	5.05953	4.82521	17.6995	19.9025	18.8548	53.9685	51.3079	47.9646	147.987	137.695	144.537	199.872	187.603	281.42
miR-182-3p	0.40942	0.674848	0.226383	2.66499	2.41783	1.62618	9.05663	16.9244	7.06501	13.3535	15.2221	11.7472	13.3696	35.967	14.1912	8.67348	45.5495	27.9438
miR-182-5p	10.4941	17.9285	15.5998	123.71	126.578	82.4285	418.214	683.584	516.011	655.813	742.439	670.49	794.757	1196.98	1011.67	1498.08	1411.55	1930.66
miR-183-3p	0	0	0.0205803	0.193115	0.492521	0.106635	1.19529	1.27114	1.23638	1.27988	1.73865	1.5611	1.9279	1.72421	1.59958	4.82245	2.68546	2.85384
miR-183-5p	16.5061	32.4602	27.8657	196.668	177.039	136.839	757.538	1064.64	792.297	1147.25	1124.09	1054.17	1162.36	1680.35	1348.9	1998.44	2237.16	2739.37
miR-184	28.0776	123.362	63.6342	268.546	270.304	240.408	2126.47	2081.19	2007.57	3249.63	3433.09	2926.31	3863.89	3215.24	3569.57	4257.91	2639.32	3941.98
miR-187	0.94813	0.989777	1.00843	2.31738	2.14918	1.46623	7.12577	10.6413	8.78711	12.7988	13.9802	12.4888	19.8239	36.5188	23.4195	23.5919	44.5166	57.3939
miR-18a	0.775742	0.922293	0.452766	10.66	12.8055	7.43776	27.4917	41.6935	27.951	49.3609	62.8753	53.4285	49.0358	87.1416	68.4129	139.192	71.3712	50.4178
miR-18b-3p	0	0	0.0617408	1.39043	1.38801	2.26598	1.79294	1.70696	1.7221	0.895919	1.41931	1.24888	1.46688	0.620716	0.861313	1.1102	0.516434	0.554913
miR-18b-5p	0.0430968	0.247444	0.185222	3.3602	3.04467	2.79916	5.01103	9.8786	6.57929	11.0923	14.5834	10.03	9.51378	22.8975	14.7244	24.4592	16.6292	10.147
miR-18c	46.2644	59.6341	61.3086	595.529	503.267	359.412	1212.25	2266.88	1478.13	1767.09	2108.38	1514.03	1324.72	2889.6	1768.77	1479.63	2133.42	1946.48
miR-190a	0	0	0	0	0	0	0	0	0.0441563	0.255977	0.177413	0.0390274	0.0419109	0.517263	0.410149	0.520409	0.482005	0.436003
miR-190b	0.861936	3.50921	0.946692	1.35181	1.97008	1.2263	0.919454	10.4234	1.67794	9.68446	14.6543	12.0985	55.029	260.942	97.5745	242.58	562.672	284.869
miR-192	2.60736	3.46422	2.86066	97.639	77.4601	41.1876	95.2095	141.133	81.6009	109.217	115.638	104.476	116.387	164.903	151.878	101.341	171.112	221.49
miR-193a-3p	0.150839	0	0	0.038623	0.0447746	0.0533173	0	0.0726368	0.0883127	0.0853256	0.0709653	0.0780548	0	0.103453	0.205075	0.451021	0.0688579	0.11891
miR-193a-5p	0	0.0224949	0.102901	3.74643	2.95513	2.10603	6.25229	4.72139	5.96111	2.60243	2.12896	1.5611	2.55657	1.86215	2.17379	2.94898	1.13616	2.18002
miR-193b-3p	0.301678	0.449899	0.473346	2.97397	1.97008	2.63921	13.8378	12.3119	12.6729	26.1523	29.3796	26.4996	45.3057	26.2425	38.6771	195.674	57.8062	43.3229
miR-193b-5p	0	0.0224949	0.0205803	0.115869	0.223873	0.106635	1.19529	0.944278	1.10391	0.810593	1.06448	0.468329	1.50879	0.724168	0.943343	0.62449	0.860724	0.872006
miR-194a	0.624904	0.967283	0.473346	6.06382	6.98484	2.39928	9.14857	11.5856	7.19748	13.0122	12.0996	9.95198	17.1835	16.8283	14.7244	13.9816	17.9375	21.5623
miR-196a-5p	9.67523	11.5174	16.9993	702.128	504.252	240.301	953.75	1308.37	906.221	727.401	838.384	667.29	349.118	511.573	483.115	321.855	466.616	475.759
miR-196b	8.55472	9.58285	12.8832	611.016	473.581	235.956	678.603	855.044	694.8	479.999	539.975	439.8	234.198	335.117	310.073	219.508	312.615	298.94
miR-196c	0.0430968	0.0674848	0.185222	2.04702	1.43279	0.506514	2.62044	5.04825	2.69354	2.64509	2.6612	2.14651	0.754397	1.72421	0.820298	0.416327	1.27387	1.30801
miR-196d	0	0	0.0411605	0.424853	0.134324	0.159952	0.459727	0.690049	0.48572	0.426628	0.425792	0.15611	0.209555	0.172421	0.123045	0.104082	0.137716	0.277457
miR-199-3-3p	0.689549	1.12475	0.596828	0.772461	0.805943	0.959711	9.51635	14.2368	10.5092	34.4289	35.5181	34.266	56.2445	69.0029	63.9833	107.482	96.7454	81.4533
miR-199-3p	51.0697	46.1596	37.1268	47.236	46.6104	51.4245	224.071	523.856	278.406	936.534	1167.73	894.82	1088.18	2770.49	1697.11	1896.33	3178.31	2521.8
miR-199-5p	95.9335	150.829	122.926	323.815	285.931	282.768	2832.29	2837.01	2532.23	6222.84	6210.28	6164.1	11300.7	9833.24	10182.3	6477.94	12681.3	15166.9
miR-19a-3p	0.452516	0.652353	0.493926	7.64736	7.16394	4.98517	14.2056	21.2099	13.9534	24.6164	29.8054	24.0018	21.8356	45.5191	32.0737	43.6102	37.4931	20.4129
miR-19a-5p	0	0	0	0.154492	0.134324	0.0799759	0.183891	0.326865	0.176625	0.0853256	0.212896	0	0.125733	0.448295	0.246089	0.138776	0.172145	0.11891
miR-19b-3p	4.69755	4.22905	5.24797	79.409	69.7589	35.6693	142.653	174.11	119.134	197.955	221.483	207.118	211.86	283.115	242.07	512.915	298.637	194.021
miR-19b-5p	0.0861936	0.0224949	0.0205803	0.617968	0.537295	0.39988	0.643618	1.52537	0.83897	0.853256	1.13545	0.585411	0.419109	1.00004	0.369134	1.00612	1.20501	0.753096
miR-19c-3p	3.51239	4.79142	4.23954	62.2603	54.5803	26.8986	153.457	143.603	126.022	228.801	210.873	191.663	234.617	229.803	224.967	341.874	256.392	184.033
miR-19c-5p	0.0215484	0	0	0.193115	0.268648	0.0266586	0.137918	0.254229	0.264938	0.170651	0.390309	0.195137	0.0838218	0.41381	0.246089	0.104082	0.275432	0.0396366
miR-19d-3p	2.7582	2.47444	3.18994	30.3577	29.2826	19.2209	64.5917	67.7338	60.2292	93.6449	95.0226	100.144	134.744	107.108	127.679	338.994	142.088	117.84
miR-19d-5p	0	0	0	0	0	0.0266586	0	0	0	0	0	0	0	0	0	0	0	0
miR-200a-3p	9.99846	15.8139	19.3455	71.4526	64.4755	36.1225	141.32	287.605	173.844	370.569	495.657	387.971	424.893	778.929	521.423	623.796	705.656	619.917
miR-200a-5p	13.2523	18.6483	19.7776	1104.12	1039.94	619.307	1147.75	1374.07	1125.1	925.399	1045.07	813.565	686.166	774.446	674.039	402.38	428.572	754.682
miR-200b-3p	8.74865	15.9039	12.1012	116.178	107.996	25.9389	150.607	417.08	285.029	309.177	497.822	455.606	533.275	787.378	677.443	891.911	681.005	538.147
miR-200b-5p	0.366323	0.854808	1.11133	63.6894	46.5656	27.9649	68.9131	60.8333	61.5098	35.0688	41.6566	34.8124	24.1407	22.7251	25.1832	22.1	14.77	21.7209
miR-200c-3p	8.74865	2.38446	12.9656	6.64316	7.61169	31.4572	139.022	30.1079	23.6236	193.561	67.5945	46.3255	71.3743	93.3487	78.9127	123.267	106.248	374.844
miR-200c-5p	0.215484	0.359919	0.267543	6.25693	4.29836	1.38625	8.32106	15.399	10.8625	10.3244	16.1446	9.21046	8.50792	16.2076	9.10531	9.61021	11.396	15.6565
miR-202-3p	0.0215484	0.0224949	0	0	0	0	0	0.0726368	0	0	0.0354827	0.0780548	0.0419109	0.0689684	0.0410149	0.0346939	0	0
miR-202-5p	3.08142	2.04704	4.42476	0.308984	2.8208	0.0266586	0.459727	1.16219	0.529876	2.34645	2.51927	1.87331	1.71835	3.276	2.54292	1.97755	3.64947	1.54583
miR-203a-3p	101.73	145.745	176.208	4225.78	3936.63	1634.81	8779.59	10698.8	7897.94	10662.2	11993	9397.05	9911.22	12061.1	10877.4	8044.93	7097.46	9537.57
miR-203a-5p	0.107742	0.0224949	0.226383	2.04702	2.10441	0.879735	2.75836	3.37761	1.54547	1.74918	4.18695	1.9904	1.5507	3.41394	1.76364	4.16327	4.02819	1.90256
miR-203b-3p	149.998	206.729	252.726	8219.71	6941.32	3040.18	15036.9	18408.8	14019.2	13613.6	14287.1	12037.1	11448.1	12289.6	10883	7082.66	7455.31	10023.8
miR-203b-5p	0.775742	1.23722	1.21424	79.3317	78.669	31.3772	66.2927	83.9681	63.4527	47.825	73.2362	41.9154	28.8347	51.6918	32.5248	36.9143	35.5651	39.5574
miR-204-2-3p	0.0215484	0	0	0	0.0895492	0.0799759	0.413754	0.544776	0.574032	0.853256	1.13545	0.780548	1.88599	1.13798	1.14842	2.04694	1.85916	1.66474
miR-204-3p	0	0	0	0.193115	0.134324	0.0799759	0.275836	0.399502	0.397407	0.469291	0.354827	0.312219	0.125733	0.379326	0.0820298	0.589796	0.275432	0.277457
miR-204-5p	11.7008	17.8835	16.8141	37.6188	38.1928	31.7504	341.623	366.271	322.032	588.619	700.073	525.777	933.691	745.479	734.331	2812.29	1338.49	1132.3
miR-205-3p	0.366323	0.224949	0.308704	32.5978	30.5363	10.2902	26.7101	41.185	23.2262	25.2564	39.8115	25.1336	13.5791	26.0356	17.6774	25.847	21.9657	19.1841
miR-205-5p	49.2596	105.501	114.529	2363	2315.97	2239.14	6219.14	4462.8	6149.83	4571.36	4858.64	4327.39	5978.26	3440.7	4286.18	3430.98	3482.7	4658.61
miR-206-3p	417.005	623.897	681.351	6890.5	5414.77	4135.9	24792.9	25936	26349.3	34764.1	30792.8	33616	34002.1	33608.9	40298.9	62819.6	35825.7	45695.5
miR-206-5p	4.0511	3.32925	4.93926	170.443	117.086	84.0547	302.409	319.166	311.788	193.263	233.05	210.319	173.846	141.006	163.444	478.255	216.868	172.063
miR-20a-3p	0.603355	0.989777	0.637988	39.1638	35.4167	22.2866	41.7432	54.296	46.3642	32.6371	39.1019	32.4708	27.9965	41.6569	34.4935	29.7674	29.7122	28.1817
miR-20a-5p	62.4257	86.4256	93.6814	2409.73	2090.84	1272.02	4131.71	5129.03	4108.84	5337.93	5179.16	4997.53	3966.99	6700.49	5306.47	5239.82	5088.6	4351.91
miR-20b-5p	17.2172	23.2598	32.2493	580.079	535.863	349.308	1293.67	1351.62	1410.13	1616.2	1468.73	1465.2	1582.64	1411.96	1554.92	1773.07	1315.46	1403.77
miR-21	270.066	364.621	337.311	8963.67	7974.41	7578.95	14006.7	17001.5	15119.7	13708.3	13941.3	14220	10554.1	16484.2	14428.1	13881.3	15786.8	20470
miR-210-3p	0.107742	0.202454	0.102901	1.96977	2.01486	0.853077	7.40161	9.51541	8.34555	8.87387	11.8512	10.9667	20.1592	19.7594	21.7379	38.0592	17.5932	18.7481
miR-210-5p	0.560258	0.697343	0.391025	8.8833	6.1789	4.23872	24.9632	30.6527	31.7484	21.0754	24.7669	24.1189	41.1565	41.5879	41.9993	37.9204	32.8452	36.3072
miR-212	0	0	0	0	0.0447746	0	0	0	0.0883127	0	0.0709653	0.117082	0	0.0689684	0.0410149	0.381633	0.241003	0.158547
miR-214	0.624904	1.25972	0.596828	0.695215	0.985042	0.666466	12.6885	12.7841	11.9664	36.3914	33.3537	32.1586	74.9786	53.0367	63.8602	155.082	90.5826	92.4723
miR-216a	0.366323	0.719838	0.370445	0.695215	0.492521	0.266586	1.0114	3.74079	1.36885	8.53256	10.6448	8.78116	24.8951	44.4501	26.3316	54.2266	64.5543	40.5483
miR-216b	23.6386	42.7854	22.947	32.5592	40.4315	37.8553	265.033	426.959	279.156	1604.76	1468.73	1453.3	3738.83	4670.02	4026.31	4903.84	4253.01	4854.74
miR-217	1.9609	4.20655	2.55195	2.97397	3.94017	2.74584	23.0783	37.4442	24.9483	129.524	126.354	118.526	240.191	384.43	290.878	385.484	378.959	382.097
miR-2184	0	0	0	0.038623	0.0895492	0	0.0459727	0.0363184	0	0.0426628	0.141931	0.0780548	0.0419109	0.0344842	0.123045	0.208163	0.34429	0.0396366
miR-2187-3p	0	0	0	0.540722	0.626845	0.293245	0.5057	1.01691	0.574032	0.895919	0.53224	0.624438	0.670575	1.37937	1.06639	0.451021	1.34273	1.10983
miR-2187-5p	0.0430968	0.0224949	0	0.424853	0.402972	0.0799759	0.689591	1.56169	1.19222	0.981245	0.922549	0.74152	0.754397	2.00008	1.18943	0.763266	2.1346	1.03055
miR-2188-3p	0	0	0	0.038623	0	0	0	0	0.0441563	0.127988	0	0	0.0838218	0.275874	0.123045	0.17347	0.241003	0.158547
miR-2188-5p	0.387871	0.247444	0.432186	0.038623	0.0447746	0.159952	0.5057	0.145274	0.176625	0.554617	0.354827	0.312219	1.42497	1.27592	2.05075	4.71837	1.89359	2.53675
miR-218a	15.4718	16.0839	14.8178	150.707	98.5937	67.4997	380.746	594.75	406.106	360.927	508.396	399.289	390.442	965.971	449.564	641.594	1037.28	1126.28
miR-218b	4.65445	5.15134	2.46963	10.0034	26.2379	16.1018	30.5719	144.656	92.7725	120.565	150.801	70.0151	123.553	308.703	165.454	328.17	568.629	315.627
miR-2191	0	0.0224949	0	0	0	0	0	0.0363184	0	0	0	0	0	0	0	0.0346939	0	0
miR-2192	0	0	0	0	0	0	0	0	0	0	0	0	0	0	0	0.0693878	0	0
miR-219-3p	0.0861936	0.0224949	0.288124	1.66079	0.761169	1.01303	4.96505	5.48407	6.18189	7.16735	7.69974	6.59563	4.06536	3.00012	3.48627	1.52653	1.51487	3.52766
miR-219-5p	0.344774	0.269939	0.123482	0.656592	0.626845	0.98637	2.11475	4.86666	2.29613	5.37551	7.94812	6.1273	7.08295	17.3111	9.26937	6.38368	11.3616	8.0066
miR-221-3p	33.831	52.2558	58.7772	743.609	604.278	407.557	2627.57	2783.69	2774.52	2768.73	2925.83	2743.62	2488	3072.37	2823.22	1916.25	2164.69	2772.42
miR-221-5p	3.08142	4.97138	5.55667	223.009	178.024	127.002	311.741	302.714	272.489	264.467	231.205	240.643	199.747	194.146	223.121	180.131	153.794	175.59
miR-222a-3p	23.6817	39.2987	46.4291	805.329	664.187	626.585	2616.68	1864.19	2486.66	1958.78	1816.85	1874.37	2121.36	1538.62	1922.29	1493.54	1166.8	1702.12
miR-222a-5p	17.8205	22.8099	24.0378	1309.98	1051.26	725.275	1598.1	2120.16	1695.82	812.257	951.893	802.13	451.59	745.997	615.716	288.861	398.825	537.195
miR-223	0.0646452	0.0449899	0.164642	0	0	0	0.183891	0.399502	0.132469	1.19456	1.80962	1.87331	3.39478	2.34493	3.28119	6.07143	3.27075	3.32948
miR-22a-3p	398.408	432.758	534.181	1936.25	1834.28	1162.08	5813.07	7207.71	6197.08	10885	9800.74	9798.37	13605.4	14677.4	14352.5	12357.1	12153.8	15569.6
miR-22a-5p	3.44774	4.92639	5.35087	35.6877	29.8647	14.2357	88.5435	153.227	99.6609	155.037	181.6	137.259	129.547	232.768	152.288	98.947	211.463	181.021
miR-22b-3p	1.2929	0.832313	0.946692	1.77666	2.05963	1.51954	5.97645	6.42835	5.82864	12.1589	11.3899	10.3423	17.6445	18.0352	17.1852	32.8898	18.2473	16.6474
miR-22b-5p	3.36155	2.47444	3.31342	8.41982	5.91025	3.70555	11.1254	16.4159	15.1456	15.5719	18.8058	15.689	11.4836	22.5182	15.2165	13.9123	20.0032	22.5929
miR-23a-3-5p	0.0215484	0.0449899	0.0205803	1.96977	1.29846	0.39988	1.42515	2.1791	1.14806	1.1519	1.09996	1.05374	0.838218	0.517263	1.02537	2.53265	1.03287	1.22874
miR-23a-3p	2.39187	1.59714	3.25168	10.5827	8.01466	5.545	36.1805	48.0492	34.2212	75.0866	83.7036	79.811	106.328	91.6935	118.861	102.937	101.29	109.239
miR-23a-5p	0	0	0	0.038623	0	0	0	0.0363184	0	0.0426628	0.0709653	0	0	0.0344842	0.16406	0.0346939	0.034429	0.0396366
miR-23b	1.03432	0.944788	1.00843	4.13266	4.56701	3.27901	14.6653	12.203	15.7638	23.2086	20.1542	23.1042	25.3561	19.3801	31.0073	33.098	19.4179	31.3922
miR-24	6.35678	6.07363	6.58569	78.6751	65.4157	45.7996	181.5	182.1	176.007	191.087	196.645	173.633	216.512	218.147	228.699	270.404	227.989	296.997
miR-25-3p	57.2757	66.4726	76.4351	1216.82	1027.62	794.614	2095.44	2577.08	2184.33	2022.05	2218.27	2044.02	1681.76	2355.34	1980.49	1336.2	1969.92	2370.87
miR-26a-2-3p	0.172387	0.269939	0.288124	8.80605	5.68638	3.33233	8.18314	15.7259	10.5534	11.263	12.5963	8.00061	4.73593	11.9315	6.80848	4.12857	7.78094	4.99422
miR-26a-3p	3.85716	5.26382	6.93555	181.683	114.668	71.6851	317.028	379.491	293.198	337.847	367.742	288.529	324.181	401.913	334.559	268.67	260.042	427.679
miR-26a-5p	201.865	235.072	269.128	3070.99	2576.69	1737.5	5730.36	7060.73	6316.3	7724.06	8681.68	7147.67	8301.88	9288.42	8320.28	7658.05	9929.45	10329.1
miR-26b	5.99046	7.64828	9.85795	55.5013	49.9685	23.5129	114.288	180.284	129.29	267.752	305.293	238.457	248.029	445.743	299.983	443.77	506.312	339.964
miR-27a-3p	2.62891	3.05931	2.98414	11.7028	8.32808	6.58469	22.2968	40.4587	21.9015	31.5278	36.6536	27.4753	27.284	40.2775	29.3257	23.4878	49.6466	33.8893
miR-27a-5p	2.54271	3.21678	3.21052	275.498	197.904	183.252	246.046	218.491	217.823	106.23	109.925	102.096	107.04	125.247	128.746	133.953	117.747	182.963
miR-27b-3p	54.0003	61.4562	68.2647	1312.53	936.909	617.041	2345.67	3310.78	2137.39	2322.35	2855.79	2201.53	1652.76	3101.78	2141.22	1005.39	2492.11	2782.85
miR-27b-5p	0.517162	0.764828	0.555667	36.0353	24.4022	20.3405	26.4343	22.4084	23.447	12.6709	17.0317	15.7671	11.4417	16.1041	16.9802	15.2653	15.734	23.0685
miR-27c-3p	0.560258	0.427404	0.308704	2.08564	1.34324	1.30627	5.19492	10.3871	5.21045	8.61789	11.4964	9.95198	8.00499	20.4836	11.9353	8.91633	20.6574	15.8943
miR-27c-5p	0	0	0	0	0	0.0799759	0	0	0.0441563	0	0	0.0390274	0.0419109	0	0	0	0	0
miR-27d	2.41342	0.764828	0.596828	8.76743	5.01476	2.85248	20.7337	44.5626	22.9171	26.4936	29.3796	33.2123	19.1533	22.2078	22.066	11.9	27.853	53.8662
miR-27e	4.54671	5.91617	7.47064	10.1965	10.2086	9.89036	112.127	171.641	110.7	246.634	337.334	211.489	225.774	426.673	273.816	140.545	344.909	351.656
miR-29a	0.172387	0.202454	0.185222	0.115869	0.0895492	0.0533173	0.183891	1.12587	0.397407	1.19456	0.745136	0.351246	0.377198	1.27592	0.943343	2.63674	1.79031	1.38728
miR-29b	0.12929	0.0674848	0.267543	0.115869	0.179098	0.186611	0.0919454	0.799004	0.132469	0.29864	0.390309	0.429301	0.251466	0.620716	0.287104	1.1102	0.585292	0.515276
miR-301a	0	0	0.0411605	0.502099	0.0447746	0	0.0459727	0.108955	0.0883127	1.96249	1.17093	1.32693	0.0838218	0.482779	0.492179	0.381633	1.37716	4.08257
miR-301b-3p	0.0215484	0.0224949	0	0.0772461	0.716394	0.39988	0.5057	2.25174	0.794814	0.426628	0.496757	1.87331	0.502931	3.89671	3.73236	1.42245	1.34273	1.74401
miR-301b-5p	0.646452	1.12475	1.48178	21.7448	16.7457	16.6083	42.9385	65.3731	58.7721	33.4476	42.8985	32.9391	16.0519	34.7946	22.3531	7.63266	20.6229	28.7762
miR-301c-3p	0	0	0	0.193115	0.134324	0.186611	2.0228	0.472139	1.81041	1.1519	2.90958	0.74152	3.22714	2.93116	0.328119	4.51021	3.23632	0.35673
miR-301c-5p	0.905033	0.967283	0.80263	32.0571	24.3574	18.9543	38.755	49.4656	48.6603	35.6235	39.8115	32.9391	24.6436	40.381	28.4643	14.9184	27.1644	35.7523
miR-30a-3p	0	0	0	0.154492	0	0.0533173	0.0919454	0.0363184	0	0	0.0354827	0	0	0.0344842	0	0	0	0.0792733
miR-30a-5p	0	0	0.0205803	0	0	0	0.0919454	0.0363184	0	0.213314	0.0709653	0.0390274	0.251466	0	0.246089	0.312245	0.137716	0.23782
miR-30b	10.1924	11.4949	15.4764	89.7599	97.2953	57.3961	219.244	244.895	205.592	310.799	365.046	273.972	324.097	327.462	311.795	870.574	534.441	327.557
miR-30c-3p	2.672	4.31903	4.71288	227.992	179.904	148.569	264.067	198.734	263.834	186.266	169.785	145.962	185.162	111.384	135.923	82.398	82.4918	127.432
miR-30c-5p	6.52917	7.89572	8.58197	52.3342	47.1925	44.9731	150.239	106.122	151.898	116.981	112.196	111.501	158.717	115.729	124.644	63.7327	103.08	185.777
miR-30d	19.0919	17.0062	18.3164	36.2284	39.4464	48.6787	117.368	95.6263	120.061	139.251	119.86	136.284	330.09	211.802	269.591	356.272	244.136	379.917
miR-30e-3p	12.4334	17.4786	17.3903	715.569	557.444	352.694	881.021	1151.91	963.624	790.073	908.285	768.722	593.501	839.104	675.434	584.141	623.405	929.004
miR-30e-5p	0.991227	1.16974	1.667	9.733	10.7907	6.37142	28.9628	40.8945	29.364	47.1424	53.5079	43.5936	64.459	99.6938	74.4831	88.0184	102.736	86.0512
miR-31	0	0	0	0.0772461	0	0.0266586	0	0	0	0	0	0	0	0	0	0	0.103287	0
miR-338	0.0430968	0.0224949	0.205803	0.115869	0.0447746	0.133293	0.0919454	0.399502	0.0883127	0.469291	0.248379	0.273192	0.293376	0.448295	0.328119	0.659184	1.0673	0.872006
miR-34a	0.818839	1.23722	0.987853	20.1226	16.6114	15.382	31.3534	46.8507	38.99	45.8199	50.1015	47.4183	48.449	83.5207	73.9089	111.263	88.7923	78.758
miR-34b	0.0215484	0.0449899	0.0205803	0.231738	0.268648	0.133293	0.643618	1.88856	1.28053	3.62634	5.89012	4.41009	4.40065	11.7591	6.76746	6.97347	9.94997	6.73823
miR-34c-3p	0.172387	0.13497	0.144062	0.579345	0.447746	0.559832	2.5285	1.92487	1.81041	9.12984	9.08356	7.18104	15.4232	8.03482	10.6639	14.0163	8.81381	10.3452
miR-34c-5p	0	0	0	0	0	0	0.0459727	0.108955	0	0.0853256	0.106448	0.234164	0.167644	0.241389	0.16406	0.17347	0.275432	0.35673
miR-363-3p	73.8033	101.52	90.4091	1397.38	1278.63	896.184	3365.29	5033.07	3344.27	4147.17	4598.34	4104.08	3465.82	6020.42	3866.19	2291.25	4861.88	4689.37
miR-363-5p	0	0.0674848	0	0.270361	0.313422	0.0799759	0.229864	0.145274	0.397407	0.29864	0.425792	0.234164	0.0838218	0.241389	0.0820298	0.0346939	0.0688579	0.0792733
miR-365	0.387871	0.404909	1.04959	3.43745	3.22377	2.21267	8.0912	7.22736	8.25724	14.5907	13.8382	13.9718	24.0569	14.9317	22.3121	86.3878	24.0314	18.0347
miR-375	6.57226	7.1084	8.62313	36.6146	28.9244	23.3796	100.956	133.978	112.422	229.483	242.559	228.583	329.043	356.601	344.935	290.804	282.524	398.784
miR-429a	10.8388	15.1841	19.5924	255.453	229.112	95.8911	502.39	848.833	543.3	777.146	1094.82	675.564	579.46	1005.18	729.204	1039.67	946.004	657.493
miR-429b	0.237032	0.449899	0.267543	2.5105	2.37306	0.799759	7.5855	13.3288	7.63905	24.7018	26.0798	17.133	23.512	31.0013	29.9409	75.3552	33.9469	24.8918
miR-430a-11-5p	0	0.0449899	0	0	0	0	0	0	0	0	0	0	0	0	0	0	0	0
miR-430a-3p	10539.1	14007.5	19062.3	60154.8	53787.1	35592.3	43723.9	48466	46977.8	25137.8	22200.7	23102.3	12913.5	12240.2	13623.1	9623.08	6858.18	9670.67
miR-430a-5p	2.15484	1.84459	1.95513	0.347607	0.223873	0.559832	0.321809	0.145274	0.353251	0.255977	0.0709653	0.195137	0.167644	0.0344842	0.16406	0.208163	0.103287	0
miR-430b-3p	892.19	1069.59	1778.09	19281	19275	12944.3	12181.9	13417.7	13413.8	6327.88	6894.14	6378.99	2941.52	2748.22	3490	2437.7	1617.13	1966.69
miR-430b-5p	428.641	294.301	970.524	231.777	182.457	99.3568	124.54	255.173	138.96	83.5765	96.4064	72.3568	33.3192	82.8655	50.8585	15.5776	53.8469	36.9414
miR-430c-3p	934.727	1407.46	1897.03	6440.7	6199.76	3338.86	4772.38	5289.15	4871.72	2560.79	2670.85	2276.9	1272.79	1242.16	1321.5	1780.42	791.625	855.478
miR-430i-3p	0.603355	9.67283	4.50708	52.5273	84.3106	58.3291	30.6638	42.783	77.8035	14.548	14.7608	17.094	9.2204	17.1386	1.02537	7.4245	5.40535	5.82659
miR-451	11.8516	3.77915	37.5796	5.8707	19.9695	36.629	1.10335	364.382	5.38707	19.4116	27.3571	9.21046	2.38892	6.34509	3.24018	5.37755	6.85136	40.9447
miR-454a	0	0	0	0	0	0.0533173	0.137918	0.290547	0.132469	0.767931	0.461275	0.351246	0.628664	1.06901	1.35349	2.77551	1.44602	1.34765
miR-454b	0.107742	0.112475	0.226383	1.77666	1.07459	0.959711	5.14894	9.11591	6.31436	19.7955	16.8897	12.4107	16.471	28.1736	22.8043	44.4082	31.8124	23.4649
miR-455-2-5p	0.150839	0.337424	0.205803	1.39043	0.716394	0.933053	3.26406	4.5398	4.94551	5.07687	5.78367	4.95648	9.68142	9.03486	7.25964	9.99184	13.2551	12.9612
miR-455-3p	0.0861936	0.17996	0.288124	2.93535	1.97008	1.27961	6.98785	6.68258	7.55073	13.5668	12.4544	12.3717	22.1709	14.7248	20.1383	46.0735	18.3162	20.4129
miR-455-5p	0.237032	0.427404	0.391025	1.08144	0.805943	0.426538	6.52813	5.66567	7.37411	9.59913	8.19649	5.85411	16.1357	13.035	12.9197	17.8674	16.3193	27.0322
miR-456	2.65045	3.1268	3.04588	51.1369	47.1029	39.0016	126.287	130.782	140.859	147.315	143.634	135.698	103.017	119.522	115.211	118.584	103.39	136.112
miR-457a	0	0	0	0.038623	0	0	0.0459727	0.181592	0	0.0426628	0.106448	0.0390274	0.167644	0.275874	0.16406	0.485715	0.378718	0.158547
miR-457b-3p	0	0	0	0	0	0	0	0.0726368	0.0441563	0.0426628	0.0709653	0.0780548	0	0.137937	0.123045	0.0346939	0.0688579	0.0792733
miR-457b-5p	0.0646452	0.0449899	0	0.424853	0.268648	0.159952	0.643618	0.544776	0.220782	0.554617	0.354827	0.74152	0.628664	0.827621	0.369134	0.763266	0.99844	0.47564
miR-458-3p	1.65923	1.84459	2.24325	26.5726	19.3874	13.5959	95.7152	138.119	97.5414	110.07	114.786	104.867	76.7389	148.972	117.467	106.406	130.692	152.007
miR-458-5p	0	0	0	0	0	0	0	0	0	0	0.0709653	0	0	0	0	0	0	0.0792733
miR-459-3p	0.40942	0.539879	1.00843	0.88833	1.07459	1.25296	11.4932	11.9124	11.304	47.1851	52.195	38.3249	56.5797	42.5535	42.4094	18.3878	30.2975	45.0272
miR-459-5p	0.0430968	0.0449899	0	0	0	0	0	0	0	0.0426628	0.0354827	0	0.0838218	0.448295	0.123045	0.381633	0.585292	0.47564
miR-460-3p	0.0215484	0.0224949	0	0	0	0	0.137918	0.108955	0.0441563	0.29864	0.141931	0.0780548	0.0419109	0.0689684	0.16406	0.242857	0.172145	0.23782
miR-460-5p	0.107742	0.112475	0.102901	0.502099	0.402972	0.106635	2.06877	3.45025	2.4286	5.29019	5.18047	5.38578	7.37632	9.44867	7.75182	10.5123	10.191	10.6623
miR-462	1.01277	0.742333	0.555667	0.965576	0.805943	0.853077	1.47113	1.63433	2.51691	4.8209	3.90309	3.78566	7.41823	5.65541	6.02919	8.25715	5.78406	9.27497
miR-489	0.0215484	0	0.0411605	0.0772461	0.0895492	0.106635	1.33321	0.871641	1.14806	1.74918	0.993514	1.9904	2.09555	2.6208	3.07612	2.2551	2.8576	5.98513
miR-499-3p	0.172387	0.269939	0.349865	2.66499	1.16414	0.639807	8.82676	18.4134	10.9508	9.17251	14.1931	9.75684	6.11899	15.5179	7.99791	9.99184	13.4961	5.90586
miR-499-5p	33.0983	35.7895	32.6403	46.618	41.909	51.9844	528.502	1133.46	694.535	1082.53	1383.68	1161.77	750.666	2542.04	1148.62	1040.89	2289.8	1516.06
miR-7146-5p	0.0215484	0	0	0	0	0	0	0	0	0	0	0.0390274	0	0	0	0	0	0
miR-7147	0.0215484	0.0224949	0.0617408	0.0772461	0.179098	0.0799759	0.5057	0.799004	0.750658	1.45054	1.73865	1.36596	1.59261	1.93111	2.09176	3.08776	1.85916	1.58547
miR-7149-5p	0	0	0	0.115869	0.179098	0.106635	0.183891	0.435821	0.132469	0.383965	0.283861	0.273192	0.335287	0.551747	0.410149	0.589796	0.34429	0.673823
miR-722	0.969678	1.05726	1.21424	2.62637	2.59693	1.94608	11.0794	42.093	16.7353	23.9338	46.6242	23.8848	23.051	93.0039	39.2513	41.1817	94.7141	50.2593
miR-723-3p	0.40942	0.13497	0.185222	0.424853	0.626845	0.213269	1.28724	2.61492	0.750658	3.75433	4.79016	3.51246	3.01759	14.104	6.8905	11.449	18.3851	12.0495
miR-724	8.55472	10.2127	12.6157	384.531	290.363	185.677	502.942	802.927	512.567	401.244	437.43	362.33	283.402	420.5	331.606	161.916	366.324	422.923
miR-725-3p	80.3971	87.3704	93.1051	830.859	664.545	434.909	754.504	1941.62	948.743	954.282	1966.02	934.706	540.316	2744.22	867.055	395.233	1871.49	1006.61
miR-725-5p	0	0	0	0	0	0	0	0	0	0.0426628	0	0.0390274	0	0	0	0	0	0
miR-726	0	0	0	0.0772461	0.134324	0.0533173	0.0919454	0.290547	0.0441563	0.469291	0.425792	0.117082	0.377198	1.06901	0.410149	1.7	2.20345	2.61602
miR-727-3p	0.150839	0.359919	0.246963	1.15869	1.07459	0.826418	9.01065	9.51541	9.75855	11.2203	11.3899	11.6692	12.1961	13.4833	11.6892	10.8245	10.4664	17.9554
miR-727-5p	0.237032	0.224949	0.164642	2.24014	0.985042	1.093	10.2059	8.28059	11.5248	12.3722	11.4964	11.7082	12.238	8.55208	11.2791	10.6857	7.91866	11.455
miR-728	0.0215484	0.0224949	0	0.038623	0.0895492	0	0.229864	0.726368	0.309094	0.682605	1.06448	0.74152	0.46102	1.3104	0.656239	0.728572	1.44602	0.792733
miR-729	0	0	0	0.115869	0.0895492	0.133293	0.275836	0.653731	0.176625	0.511954	0.283861	0.312219	0.377198	0.344842	0.451164	0.589796	0.413147	0.59455
miR-730	0	0	0	0	0	0	0	0	0	0	0	0	0	0	0	0.0346939	0	0
miR-731	1.336	0.517384	0.493926	0.695215	0.492521	1.06635	1.28724	0.980596	2.4286	1.8345	1.91606	2.18553	3.56243	2.93116	2.70698	4.37143	4.33805	4.51858
miR-733	1.61613	1.21473	2.61369	10.1579	13.3428	7.38444	20.5958	21.9363	19.9145	47.0144	46.2694	46.0913	31.0979	25.4838	31.5815	27.6857	22.9985	22.5533
miR-734	0.0646452	0	0.0205803	0.38623	0.134324	0.0533173	0.321809	0.363184	0.397407	1.36521	1.38382	1.67818	2.09555	3.72429	2.91206	3.57347	5.57749	7.88769
miR-735-3p	0	0	0	0	0	0	0	0	0	0	0	0	0	0	0	0.0346939	0	0
miR-735-5p	0.280129	0.494889	0.535087	4.3644	8.77583	6.34476	6.89591	7.66318	8.43386	17.7477	17.1736	16.1573	13.3696	8.89692	13.617	10.4082	7.29894	11.1379
miR-736	0	0	0	0	0	0	0.0459727	0.108955	0.0441563	0.213314	0.141931	0.117082	0.0419109	0.241389	0.16406	0.208163	0.34429	0.23782
miR-737-5p	1.14207	1.48467	1.52294	9.77163	7.02962	6.50471	9.70024	33.994	15.3664	7.84996	17.7413	7.18104	4.233	35.6911	6.6034	4.75306	39.4212	9.43352
miR-738	0.0430968	0.0224949	0.0205803	0	0	0	0	0	0	0.0426628	0.0354827	0	0	0	0	0.0346939	0	0.0396366
miR-7a	21.7423	15.0716	20.9713	26.225	23.1037	14.7422	29.2386	72.2736	37.3563	104.396	122.238	98.6612	132.648	325.669	203.188	379.135	486.86	422.685
miR-7b	2.24103	1.82209	2.57253	12.5139	10.0295	7.19783	11.6771	27.9652	16.2495	12.6282	17.351	11.7082	7.87925	25.8631	12.3865	10.1653	21.3804	20.4921
miR-92a-2-5p	0	0	0	0	0.0895492	0.186611	0.0459727	0.0726368	0.0441563	0.0426628	0.0354827	0.0390274	0.0838218	0.0689684	0	0.0346939	0	0.0792733
miR-92a-3p	247.548	348.199	424.592	10847.5	8509.55	12677.5	18904.7	12826.2	19220.8	12006.3	11290.4	11424.4	13979.3	8229.58	10449.1	11696.3	7377.88	9820.14
miR-92a-5p	0.0430968	0.157465	0.0617408	3.5147	1.79098	2.39928	3.12614	2.43333	2.60522	2.34645	2.12896	1.91234	1.13159	1.72421	1.35349	0.555102	0.860724	1.07019
miR-92b-3p	18.1869	44.0676	42.8275	607.386	598.726	1617.14	2107.71	1407.26	2144.01	1558.17	1782.58	1568.86	1881.55	1202.88	1575.71	1261.3	1127.55	1419.23
miR-93	0.840388	0.787323	1.33772	20.084	16.8353	10.5568	35.9047	42.4925	37.003	51.9206	62.3785	50.7746	51.76	80.4861	64.4344	116.953	74.2633	57.156
miR-9-3p	1.24981	3.08181	2.24325	4.82788	5.50728	4.69192	15.7227	26.4398	16.6469	46.3745	64.0462	41.7203	118.692	217.112	152.042	189.394	297.501	246.619
miR-9-4-3p	19.1996	42.7629	19.4689	24.9891	42.5359	32.2836	71.6715	201.349	71.5333	778.639	919.533	748.584	2848.6	4422.84	3601.23	5529.79	5161.11	5220.58
miR-9-5p	266.037	630.106	243.485	530.256	674.754	640.634	1686.46	5021.6	1977.94	7582.85	11014.5	7512.38	14389.3	57169.6	25309.6	40653.7	79742.9	52698.5
miR-96-3p	0.258581	0.224949	0.185222	9.81025	7.43259	3.83884	7.5855	20.4109	10.2884	11.4763	14.5124	10.7325	11.6512	29.0012	15.4216	20.5041	29.5056	24.7729
miR-96-5p	5.92581	9.42538	5.78306	19.9681	24.9395	22.5799	78.7972	160.418	88.9309	165.574	229.005	154.783	141.533	536.815	230.873	542.404	698.081	384.555
miR-9-7-3p	0.237032	0	0.0617408	0.308984	0.0447746	0.186611	0	0.108955	0.706501	0.426628	6.91912	1.83429	17.0158	26.7597	7.46471	6.66123	23.3084	25.7638
miR-99	76.0874	80.2395	62.0907	26.1864	57.3563	44.3067	376.838	471.049	346.186	1782.41	1588.95	1730.01	4950.52	3850.57	4475.79	4619.04	5541	7697.36
novel10_mature	0.107742	0.0449899	0.144062	3.05122	1.92531	0.693125	2.89628	6.02885	2.82601	2.85841	4.54178	3.00511	2.43083	5.17263	2.00973	1.94286	3.85604	1.54583
novel10_star	0.430968	0.337424	0.473346	15.4106	9.31312	6.58469	13.6079	23.2801	18.0599	12.0736	12.7028	13.1913	5.02931	17.1042	9.31038	5.06531	12.36	8.28406
novel101_mature	0.474065	0.157465	0.473346	0.38623	0.0895492	0.373221	0.551673	0.581094	0.441563	0.213314	0.496757	0.273192	0.628664	0.206905	0.123045	0.416327	0.103287	0.317093
novel101_star	0	0	0	0	0	0	0	0	0	0	0	0	0.0419109	0.0689684	0	0	0	0
novel102_mature	0.0646452	0	0	0.115869	0	0.0799759	0.321809	0.544776	0	0.639942	1.029	0.74152	0.670575	1.93111	0.738268	1.42245	1.92802	1.6251
novel102_star	0	0	0	0.0772461	0	0	0.275836	0.0726368	0.220782	0.341303	0.425792	0.312219	0.0838218	0.275874	0.205075	0.0693878	0.516434	0.23782
novel103_mature	0	0.0224949	0.0411605	0.695215	0.268648	0.186611	0.735563	0.617412	0.83897	0.597279	0.212896	0.234164	0.796307	0.620716	0.656239	0.555102	0.137716	0.634186
novel103_star	0.0215484	0.0224949	0	0.540722	0.134324	0.159952	0.689591	0.762686	0.397407	0.255977	0	0.117082	0.335287	0.103453	0.205075	0.138776	0.275432	0.0396366
novel104_mature	0	0	0.0205803	0.193115	0.0447746	0.106635	0.5057	0.726368	0.662345	0.725268	0.354827	0.468329	0.963951	0.275874	0.492179	0.728572	0.482005	0.436003
novel104_star	0	0.0449899	0.0205803	0.115869	0.0447746	0.0533173	0.229864	0.290547	0.132469	0.426628	0.461275	0.507356	0.502931	1.17246	0.533194	0.62449	0.723008	1.42692
novel105_mature	0	0.0224949	0	0.270361	0.134324	0.0533173	0.183891	0.21791	0.309094	0.341303	0.461275	0.195137	0.628664	0.6552	0.410149	0.17347	0.172145	0.277457
novel105_star	0	0	0	0	0	0	0	0.0363184	0	0	0	0	0	0	0	0	0	0
novel107_mature	0	0	0	0.193115	0	0.133293	0.321809	0.290547	0.220782	0.0426628	0.0354827	0.0780548	0.125733	0.172421	0.0820298	0.17347	0.137716	0.0792733
novel107_star	0	0	0	0.0772461	0.223873	0.106635	0.275836	0.21791	0.397407	0.426628	0.248379	0.15611	0.293376	0.310358	0.410149	0.242857	0.275432	0.0792733
novel108_mature	0	0	0.0205803	0.038623	0	0	0.0919454	0	0	0.895919	0.567723	0.195137	0.419109	0.896589	0.451164	0.104082	0.482005	0.317093
novel108_star	0.0646452	0	0.0205803	0	0	0.0266586	0	0	0	0.597279	0.461275	0.234164	0.46102	1.79318	0.492179	0.971429	1.5493	0.990916
novel109_mature	0.0430968	0.0224949	0.185222	0.231738	0.0447746	0.0266586	0.0459727	0.181592	0.0883127	0.0853256	0.141931	0.0780548	0	0	0	0.0693878	0.034429	0.0396366
novel109_star	0	0.0224949	0.0823211	0.038623	0.134324	0	0.0919454	0.0363184	0.132469	0	0	0	0	0	0	0	0.0688579	0.0396366
novel11_mature	9.89072	8.52558	8.72603	7.22251	5.50728	4.13209	4.78116	4.28557	4.72473	2.26113	2.09348	2.45872	1.42497	1.20695	1.39451	0.416327	0.791866	1.10983
novel11_star	25.0823	19.1432	16.8347	6.72041	5.14908	8.07757	6.80396	4.50348	5.87279	1.87716	1.38382	1.83429	1.9279	1.03453	1.14842	1.17959	0.826295	0.990916
novel111_mature	0	0.0899798	0.164642	1.0042	0.805943	0.559832	3.67782	2.36069	2.91432	3.24237	4.36437	2.4197	3.22714	2.37941	1.96872	3.46939	1.89359	1.98183
novel111_star	0.0215484	0.0449899	0.123482	0.154492	0.313422	0.133293	0.643618	1.05323	1.32469	2.1758	2.05799	1.75623	2.89185	2.31044	2.46089	2.91429	2.03131	2.61602
novel112_mature	0.0861936	0.202454	0.102901	0.617968	0.805943	0.373221	0.827509	0.944278	0.706501	0.426628	0.958032	0.507356	1.00586	0.689684	0.574209	0.902041	0.791866	0.317093
novel112_star	0	0	0	0	0	0	0	0	0.132469	0	0	0.0390274	0.0419109	0	0	0	0	0.0396366
novel113_mature	0.0646452	0.0224949	0.0205803	0.308984	0.0895492	0.106635	0.5057	0.508457	0.353251	0.725268	0.496757	0.429301	0.251466	0.586231	0.16406	0.416327	0.206574	0.158547
novel113_star	0	0	0	0	0	0	0.0459727	0.0363184	0.0441563	0	0.0709653	0	0.0838218	0.0689684	0	0.17347	0.0688579	0
novel115_mature	0.560258	0.314929	0.246963	0.540722	0.358197	0.39988	0.459727	0.472139	0.706501	0.511954	0.425792	0.273192	0.167644	0.206905	0	0.0346939	0.034429	0.158547
novel116_mature	0.0430968	0.0449899	0	0.154492	0.0895492	0.0799759	0	0.363184	0.264938	0.0853256	0.0354827	0	0.0419109	0.137937	0.16406	0.17347	0.0688579	0.0396366
novel116_star	0	0	0.102901	0.0772461	0.0447746	0.0266586	0.0459727	0.0726368	0.0883127	0.0426628	0.106448	0.0390274	0.125733	0.172421	0	0.0693878	0.034429	0
novel117_mature	0	0	0	0.347607	0.268648	0.0266586	0.0919454	0.472139	0.0883127	0.0853256	0.603205	0.117082	0.0419109	0.41381	0.246089	0.0693878	0.309861	0.0792733
novel117_star	0	0	0	0	0	0	0	0.0363184	0.176625	0.170651	0.177413	0.117082	0	0.137937	0.0410149	0.104082	0.34429	0.0792733
novel118_mature	0	0	0.0617408	0.502099	0.0895492	0.266586	0.183891	0.690049	0.441563	0.511954	0.354827	0.234164	0.46102	0.827621	0.615224	0.346939	0.585292	0.71346
novel118_star	0	0	0	0	0.0447746	0	0	0	0	0	0.0709653	0	0	0	0	0	0	0
novel119_mature	0.0215484	0	0.0411605	0.424853	0.134324	0.239928	0.781536	0.835323	0.397407	0.383965	0.745136	0.702493	0.46102	0.6552	0.451164	0.138776	0.447576	0.554913
novel119_star	0	0	0	0	0.0447746	0	0	0.0363184	0	0	0	0	0	0	0	0	0	0
novel12_mature	0.172387	0.17996	0.185222	3.47607	3.31332	3.81219	4.87311	2.83283	4.06238	2.21847	2.05799	2.10748	2.6823	1.3104	2.00973	1.35306	1.03287	0.951279
novel12_star	0	0	0	0	0	0	0	0	0	0	0.0709653	0	0	0	0	0	0	0
novel120_mature	0	0	0.0617408	0.038623	0	0	0.137918	0.326865	0.132469	0.0426628	0.0354827	0	0	0.0689684	0.0410149	0.0693878	0.034429	0
novel121_mature	0.237032	0.17996	0.205803	0.502099	0.537295	0.453197	0.459727	0.871641	0.397407	0.29864	0.354827	0.390274	0.167644	0.137937	0.123045	0.104082	0.172145	0.198183
novel121_star	0	0	0.0205803	0	0.134324	0	0	0	0	0.0853256	0	0	0	0	0	0	0	0
novel122_mature	0.301678	0.224949	0.102901	0.772461	0.268648	0.266586	0.413754	0.907959	0.662345	0.426628	0.461275	0.546383	0.293376	0.41381	0.492179	0.381633	0.482005	0.515276
novel122_star	0.0430968	0	0.0823211	0.038623	0.0447746	0.0266586	0	0.108955	0.0441563	0.170651	0	0.0390274	0.0419109	0	0	0.0346939	0.0688579	0
novel123_mature	0.818839	0.494889	0.926112	0.849707	0.850718	0.853077	1.28724	0.871641	0.971439	0.639942	0.745136	0.585411	0.502931	0.482779	0.697253	0.451021	0.206574	0.23782
novel123_star	0	0	0.0617408	0	0	0	0	0.0363184	0	0	0.0709653	0	0	0	0	0	0	0
novel125_mature	0.107742	0.157465	0.164642	0.656592	0.716394	0.39988	0.5057	0.435821	0.48572	0.341303	0.283861	0.234164	0.544842	0.241389	0.246089	0.555102	0.241003	0.396366
novel125_star	0	0.112475	0.0205803	0	0	0.0266586	0	0.0363184	0.0441563	0	0	0	0.0419109	0	0	0	0	0
novel126_mature	0	0	0	0	0	0	0.0459727	0.145274	0.132469	0.255977	0.319344	0.390274	0.335287	0.758652	0.533194	0.485715	0.860724	0.396366
novel126_star	0	0	0	0	0	0	0	0	0	0	0	0.0390274	0	0.0689684	0.0410149	0.0346939	0.034429	0
novel127_mature	0	0.0224949	0	0.115869	0	0.0799759	0.137918	0.21791	0.264938	0.29864	0.212896	0.0780548	0.167644	0.275874	0.287104	0.138776	0.275432	0.0396366
novel127_star	0	0	0	0	0	0	0	0	0	0	0	0	0	0.0344842	0	0	0	0
novel129_mature	0	0	0	0	0.0447746	0.106635	0.183891	0.145274	0.0883127	0.127988	0.212896	0.0780548	0.544842	0.275874	0.246089	0.104082	0.206574	0.47564
novel129_star	0	0	0	0	0	0.0266586	0.0459727	0	0.0883127	0	0.0354827	0.0390274	0	0	0.0410149	0.0346939	0	0
novel13_mature	0.237032	0.539879	0.391025	7.57011	6.62664	11.4899	18.0213	14.5637	17.795	16.5532	14.4414	14.9085	23.973	15.2765	18.4977	35.0408	17.1112	14.3881
novel13_star	0.0215484	0.0224949	0	0.811084	0.58207	0.853077	0.551673	0.871641	0.48572	0.682605	0.283861	0.507356	0.670575	0.448295	0.779283	0.138776	0.137716	0.396366
novel130_mature	0	0.0224949	0	0.270361	0.313422	0.0799759	0.367782	0.907959	1.0156	1.19456	0.887066	0.663465	0.754397	1.41385	1.1074	0.416327	0.99844	1.34765
novel130_star	0	0	0	0	0	0	0	0.0726368	0.0441563	0	0.141931	0.0390274	0.0419109	0	0	0.104082	0	0.0396366
novel131_mature	0.0215484	0	0	0.154492	0.179098	0.693125	0.643618	0.581094	0.309094	0.341303	0.212896	0.351246	0.628664	0.344842	0.369134	0.451021	0.34429	0.317093
novel131_star	0	0.0224949	0.0205803	0.308984	0.626845	0.0799759	0.965427	1.12587	0.83897	0.213314	0.319344	0.390274	0.0419109	0.41381	0.123045	0.0693878	0.447576	0.198183
novel133_mature	0	0.0449899	0.0617408	0.656592	0.268648	0.346562	1.33321	0.907959	0.574032	1.1519	0.958032	1.09277	0.335287	0.793136	0.820298	0.312245	0.826295	0.71346
novel134_mature	0	0	0	0.115869	0.0447746	0	0.229864	0.254229	0.353251	0.426628	0.212896	0.468329	0.377198	0.482779	0.697253	0.485715	0.65415	0.515276
novel134_star	0	0	0	0	0	0	0	0	0.0441563	0	0	0	0.0419109	0	0	0	0	0
novel135_mature	0.0646452	0.157465	0.0823211	0.193115	0.0895492	0.0533173	0	0.21791	0.0441563	0.0426628	0.0354827	0.15611	0.125733	0.275874	0.123045	0.0693878	0	0.0396366
novel135_star	0	0	0	0.038623	0	0	0	0.145274	0.0883127	0	0.0354827	0.117082	0.0419109	0.448295	0.123045	0.0346939	0.137716	0.11891
novel137_mature	0	0	0	0.193115	0.0447746	0.0799759	0.275836	0.363184	0.264938	0.554617	0.141931	0.468329	0.796307	0.551747	0.246089	0.659184	0.757437	0.59455
novel137_star	0	0	0	0	0	0	0	0.0363184	0	0	0.106448	0	0.0838218	0	0	0.104082	0.0688579	0.0792733
novel139_mature	0	0	0	0.231738	0.0447746	0	0.275836	0.254229	0.132469	0.170651	0.319344	0.273192	0.209555	0.206905	0.287104	0.208163	0.206574	0.396366
novel139_star	0	0	0	0.0772461	0	0.106635	0.0459727	0.0726368	0.0441563	0.0426628	0.106448	0.0390274	0	0	0	0	0	0
novel14_mature	0.107742	0.0449899	0.0411605	2.08564	1.70144	0.58649	2.06877	3.74079	1.85457	1.91983	3.19344	2.38067	2.59848	2.89667	2.54292	2.15102	2.16902	1.9422
novel14_star	0	0	0	0.038623	0.0895492	0.239928	0.0919454	0.254229	0.441563	0.0426628	0.248379	0.0780548	0.0838218	0.241389	0.205075	0.0346939	0.206574	0.11891
novel142_mature	0	0	0	0.154492	0	0.0266586	0.229864	0.435821	0.220782	0.0853256	0.141931	0.0390274	0.251466	0.0689684	0.0410149	0.138776	0.241003	0.158547
novel142_star	0	0	0	0	0	0	0.0459727	0.0363184	0	0	0	0	0	0	0	0	0	0
novel144_mature	0.0861936	0.0224949	0.0617408	0.231738	0.134324	0	0.321809	0.472139	0.132469	0.341303	0.283861	0.0780548	0.419109	0.482779	0.328119	0.312245	0.482005	0.71346
novel144_star	0	0	0	0	0	0	0	0.0363184	0	0	0	0.0780548	0	0	0.0410149	0	0.0688579	0.11891
novel145_mature	0.452516	0.314929	0.78205	0.347607	0.805943	0.799759	0.5057	5.81094	0.706501	2.26113	2.73216	1.52207	1.80217	3.82775	2.29683	2.04694	3.58061	4.20148
novel145_star	0	0.0449899	0.0617408	0	0	0.0266586	0.137918	0.726368	0.0441563	2.26113	1.24189	1.60012	2.09555	3.37945	2.09176	3.46939	3.37404	2.10074
novel146_mature	0.0430968	0.112475	0	1.35181	0.895492	1.35959	2.34461	0.907959	1.76625	0.639942	0.53224	0.663465	0.838218	0.344842	0.451164	0.312245	0.309861	0.198183
novel146_star	0	0	0	0	0.0895492	0	0	0	0	0	0	0	0	0	0	0	0	0
novel147_mature	0	0.0899798	0	0.038623	0	0.0799759	0.0459727	0.181592	0	0.127988	0.212896	0.195137	0.167644	0.137937	0.369134	0.138776	0.103287	0.0396366
novel147_star	0	0	0	0	0	0	0	0	0	0	0	0.0780548	0	0	0	0	0.0688579	0
novel148_mature	0.0215484	0	0.0205803	0	0	0	0.275836	0.290547	0.0883127	0.341303	0.177413	0.117082	0.0838218	0.275874	0.205075	0.17347	0.309861	0.35673
novel148_star	0	0	0	0	0	0	0	0	0.0441563	0.0426628	0.106448	0	0.167644	0.0689684	0.0820298	0.104082	0.137716	0.158547
novel15_mature	0.0215484	0.112475	0.0411605	1.15869	0.402972	0.693125	2.29864	3.34129	2.4286	3.83965	2.98054	2.92705	2.76612	3.79326	3.52728	2.01225	2.89203	4.39967
novel15_star	0	0	0	0.0772461	0.179098	0	0.183891	0.617412	0.264938	0.469291	0.638688	0.195137	0.46102	0.379326	0.451164	0.416327	0.34429	0.436003
novel151_mature	0.0215484	0.314929	0.0205803	0.347607	0.537295	0.213269	0.367782	0.508457	0.397407	0.682605	0.461275	0.429301	0.125733	0.275874	0.287104	0.242857	0.206574	0.59455
novel151_star	0	0	0.0205803	0	0	0	0	0	0	0	0	0	0	0	0	0.0346939	0	0
novel152_mature	0.0430968	0.0224949	0.164642	0.424853	0.134324	0.186611	0.321809	0.435821	0.176625	0.426628	0.283861	0.234164	0.293376	0.241389	0.246089	0.208163	0.137716	0.0792733
novel152_star	0	0	0	0.038623	0	0	0	0	0.0441563	0.0426628	0.0354827	0.0780548	0	0.0689684	0	0.0346939	0	0
novel153_mature	0	0.0449899	0	0.0772461	0.0895492	0.133293	0.275836	0.254229	0.132469	0.213314	0.248379	0.117082	0.293376	0.517263	0.533194	0.485715	0.241003	0.0792733
novel153_star	0	0.0224949	0	0.038623	0.0447746	0.0266586	0.0919454	0.108955	0.0883127	0.29864	0.177413	0.390274	0.167644	0.41381	0.328119	0.17347	0.241003	0.317093
novel154_mature	0.0861936	0	0	0.38623	0.626845	0.319904	0.413754	0.690049	0.927283	0.127988	0.212896	0.390274	0.293376	0.206905	0.0410149	0.17347	0.034429	0.198183
novel154_star	0	0	0	0.038623	0.0447746	0.159952	0.183891	0.108955	0.220782	0.0426628	0.0354827	0.15611	0	0.0344842	0.0410149	0.104082	0.034429	0.0396366
novel155_mature	0	0.0224949	0.0205803	0.038623	0	0.0266586	0.183891	0.21791	0.132469	0.170651	0.106448	0.234164	0.586753	0.241389	0.410149	0.312245	0.137716	0.554913
novel155_star	0	0	0	0.115869	0	0.0799759	0	0.145274	0	0.127988	0.0354827	0.15611	0.125733	0.103453	0.205075	0.0693878	0	0.11891
novel157_mature	0	0	0.0411605	0.0772461	0.268648	0.106635	0.183891	1.01691	0.309094	0.511954	0.425792	0.195137	0.46102	0.379326	0.410149	0.381633	0.0688579	0.11891
novel157_star	0	0	0	0	0	0.0266586	0.183891	0	0.264938	0.0426628	0.0354827	0.0780548	0.0838218	0.0344842	0.0820298	0.0693878	0.0688579	0
novel158_mature	0	0	0	1.66079	1.25369	0.639807	1.19529	1.16219	1.14806	0.981245	0.674171	0.429301	0.335287	0.172421	0.410149	0.242857	0.241003	0.317093
novel158_star	0	0	0	0.038623	0.0895492	0.0533173	0.0919454	0.290547	0.132469	0.127988	0.0354827	0	0	0.0344842	0.0410149	0.0346939	0	0
novel159_mature	0.366323	0.539879	0.823211	0.733838	0.671619	1.11966	0.919454	1.23482	0.662345	0.597279	0.745136	0.351246	0.419109	0.344842	0.492179	0.277551	0.309861	0.277457
novel159_star	0.0215484	0	0	0	0	0	0	0	0	0	0	0	0	0	0	0	0	0
novel16_mature	0.172387	0.292434	0.102901	0.617968	0.805943	0.186611	2.06877	1.67065	1.7221	1.74918	1.80962	1.44401	2.01172	2.44838	2.25582	3.29592	2.68546	3.13129
novel16_star	0	0.0224949	0.0205803	0.231738	0	0.133293	0.5057	0.435821	0.706501	0.767931	0.496757	0.390274	0.419109	0.620716	0.287104	0.346939	0.585292	0.673823
novel160_mature	0.0215484	0	0	0.115869	0.0447746	0.106635	0.183891	0.254229	0.132469	0.511954	0.496757	0.195137	0.0419109	0.448295	0.451164	0.416327	0.516434	0.35673
novel160_star	0	0	0	0.0772461	0	0	0	0.0363184	0	0	0	0	0	0	0	0	0	0.0792733
novel161_mature	0	0	0	0.193115	0.0447746	0.346562	0.597645	0.254229	0.132469	0	0.106448	0.273192	0.125733	0.103453	0.205075	0.277551	0.103287	0.11891
novel161_star	0.0215484	0	0	0.038623	0	0.0799759	0.0919454	0.108955	0.0883127	0.0853256	0.106448	0.0390274	0.0419109	0.0344842	0	0.0346939	0.034429	0.0792733
novel162_mature	0	0	0	0.038623	0.0447746	0.0533173	0.0919454	0.145274	0.0883127	0.213314	0.141931	0.117082	0.0419109	0.172421	0.123045	0.104082	0.206574	0.158547
novel162_star	0.237032	0.157465	0.246963	0.0772461	0.179098	0	0.275836	0.108955	0.176625	0.0853256	0.0709653	0.0390274	0.0838218	0.0344842	0	0.17347	0.034429	0.0396366
novel163_mature	0	0.0224949	0	0	0	0	0.0919454	0.145274	0.0883127	0.170651	0.106448	0.0390274	0.125733	0.172421	0.123045	0.0346939	0.034429	0.0396366
novel163_star	0	0	0	0	0	0	0	0.0363184	0.132469	0	0.0354827	0.0390274	0.0419109	0.0344842	0.0410149	0.0346939	0	0
novel164_mature	0	0	0	0.115869	0.179098	0.0266586	0.183891	0.0363184	0.264938	0.213314	0.212896	0.117082	0.377198	0.137937	0.0820298	0.208163	0.172145	0.11891
novel164_star	0	0.0449899	0	0.154492	0.0895492	0.133293	0.275836	0.145274	0.264938	0.0853256	0	0.195137	0.0838218	0.172421	0.16406	0	0.0688579	0.23782
novel165_mature	0.0215484	0	0	0.424853	0.179098	0.159952	0.643618	0.799004	0.0883127	0.341303	0.496757	0.507356	0.419109	0.758652	0.328119	0.62449	0.619721	0.951279
novel165_star	0	0	0	0.038623	0	0	0.0919454	0.0726368	0	0	0.0354827	0	0	0	0.0410149	0.0693878	0	0
novel166_mature	0.0215484	0	0.0205803	0.115869	0.223873	0.0799759	0.413754	0.399502	0.176625	0.341303	0.354827	0.117082	0.125733	0.103453	0.328119	0.138776	0.241003	0.277457
novel166_star	0.0430968	0	0	0	0	0	0	0.0363184	0.0441563	0	0.0354827	0	0	0	0.0820298	0	0	0.0396366
novel168_mature	0.323226	0.494889	0.267543	0.308984	0.0447746	0.266586	0.413754	0.181592	0.220782	0.0426628	0.0709653	0.0780548	0.0838218	0.103453	0.0820298	0.138776	0.137716	0.396366
novel168_star	0.0215484	0	0.0205803	0.0772461	0	0	0	0	0	0	0	0	0	0	0	0	0.034429	0
novel17_mature	0.495613	0.427404	0.514507	5.94795	4.20881	4.07877	6.94188	14.0189	8.56633	5.93013	7.80619	5.61994	3.89772	5.75886	4.92179	3.26123	3.78718	4.7564
novel17_star	0	0.0899798	0	0.038623	0	0.0266586	0.229864	0.108955	0.0441563	0.127988	0.106448	0.0780548	0	0.172421	0.0820298	0.0693878	0	0.0792733
novel170_mature	0	0	0	0	0	0	0	0.0726368	0.0883127	0.127988	0.0709653	0.0390274	0	0	0	0	0	0
novel170_star	0	0	0	0	0	0	0	0	0	0	0.0354827	0	0	0	0	0	0	0.0396366
novel172_mature	0	0	0	0.0772461	0	0.0533173	0.0459727	0	0.0883127	0.0426628	0.141931	0.0780548	0.0419109	0.0344842	0.0410149	0.104082	0.0688579	0.198183
novel172_star	0	0	0	0.038623	0	0	0	0.0363184	0	0	0.0354827	0.15611	0	0	0.0820298	0	0	0.0396366
novel173_mature	0	0	0	0	0.179098	0.0533173	0.229864	0.508457	0.132469	0.383965	0.390309	0.624438	0.628664	1.06901	0.943343	1.00612	1.23944	0.872006
novel174_mature	0.0430968	0.0449899	0	0.0772461	0.0895492	0.186611	0.0459727	0.254229	0.0441563	0.213314	0.283861	0	0.335287	0.344842	0.287104	0.208163	0.275432	0.158547
novel174_star	0.193936	0.0449899	0.0617408	0	0	0	0.0459727	0	0	0.0853256	0.0709653	0.0390274	0.0419109	0.0344842	0.0820298	0	0	0
novel175_mature	0	0	0	0	0	0.0799759	0.0459727	0.145274	0	0.0853256	0.0709653	0.0390274	0.0419109	0.103453	0	0.104082	0.034429	0
novel175_star	0	0	0	0	0	0	0	0	0	0.0426628	0	0	0	0.0344842	0	0.0693878	0.0688579	0.0396366
novel176_mature	0.0215484	0	0	0.347607	0.223873	0.319904	0.459727	0.290547	0.529876	0.213314	0.141931	0.351246	0.712486	0.241389	0.246089	0.104082	0.172145	0.0792733
novel176_star	0	0	0	0.038623	0	0	0.0459727	0.145274	0.0441563	0	0	0.0390274	0.0838218	0	0	0.0346939	0.034429	0.0792733
novel178_mature	0.107742	0.0224949	0.102901	0.347607	0.179098	0.106635	0.5057	0.907959	0.397407	0.426628	0.603205	0.351246	0.46102	0.551747	0.287104	0.208163	0.241003	0.23782
novel178_star	0	0	0	0	0	0	0	0.0363184	0.0441563	0	0	0.0780548	0.0419109	0	0	0	0	0
novel179_mature	0	0	0	0.154492	0.223873	0	0.137918	0.290547	0.264938	0.170651	0.212896	0.15611	0.167644	0.241389	0.246089	0.242857	0.137716	0.277457
novel179_star	0.0215484	0.0449899	0	0.038623	0.179098	0.239928	0.459727	0	0	0.213314	0.141931	0.234164	0.251466	0.172421	0.0820298	0.104082	0.137716	0.0792733
novel18_mature	0.775742	0.989777	1.79048	0.772461	1.02982	1.30627	1.93085	1.81592	2.4286	1.66385	1.45479	1.83429	1.04777	0.931073	0.861313	0.346939	0.757437	0.753096
novel18_star	0.193936	0.359919	0.288124	0.695215	0.58207	0.533173	0.735563	1.08955	1.7221	0.639942	0.319344	0.858602	0.628664	0.758652	0.369134	0.277551	0.688579	0.515276
novel182_mature	0.0215484	0	0	0.115869	0.0447746	0.0799759	0.183891	0.363184	0.132469	0.0853256	0.425792	0.390274	0.125733	0.482779	0.205075	0.312245	0.447576	0.198183
novel182_star	0	0	0	0	0	0.0266586	0	0.0363184	0	0	0	0	0	0	0	0	0	0
novel184_mature	0.581807	0.202454	0.288124	6.29555	5.23863	4.69192	8.04523	9.15223	9.75855	14.7613	10.3964	10.9667	23.2186	13.6902	15.0115	16.9306	13.9093	14.1106
novel184_star	0	0	0.0823211	0	0.0447746	0.133293	0.321809	0.363184	0.264938	0.29864	0.425792	0.546383	0.586753	0.586231	1.14842	1.1102	1.0673	0.872006
novel185_mature	0	0	0	0.115869	0.0895492	0.0533173	0.183891	0.254229	0.309094	0.255977	0.0709653	0.15611	0.293376	0	0.574209	0.451021	0.241003	0.158547
novel185_star	0	0	0	0	0	0	0	0	0	0	0.0354827	0	0	0	0	0	0	0
novel186_mature	0	0	0	0	0.0447746	0.0533173	0.367782	0.254229	0.132469	0.255977	0.106448	0.0780548	0.0419109	0.103453	0.328119	0.312245	0.172145	0.554913
novel186_star	0	0	0	0	0	0	0.0919454	0.0363184	0	0.0853256	0.0354827	0.117082	0.0419109	0.103453	0.0410149	0.208163	0.172145	0.11891
novel187_mature	0	0	0.0205803	0.540722	0.134324	0.213269	0.597645	0.363184	0.441563	0.639942	0.425792	0.663465	0.46102	0.41381	0.656239	0.79796	0.206574	0.277457
novel188_mature	0.172387	0	0.0205803	0.154492	0.134324	0.0533173	0.321809	0.435821	0.176625	0.767931	0.496757	0.624438	0.796307	0.862105	0.984358	0.728572	0.860724	1.03055
novel188_star	0	0.0674848	0	0.0772461	0	0.0533173	0.0459727	0	0	0	0.0354827	0.117082	0.125733	0.172421	0.287104	0.451021	0.206574	0.277457
novel189_mature	0.237032	0.382414	0.288124	0.193115	0.134324	0	0.0919454	0	0.0441563	0.0853256	0	0.0780548	0.125733	0.137937	0.0410149	0	0.034429	0.0396366
novel189_star	0	0	0	0	0	0	0	0	0	0	0	0	0	0	0	0	0.0688579	0
novel190_mature	0.215484	0.13497	0.267543	0.424853	0.0895492	0.106635	0.137918	0.326865	0.132469	0.0853256	0.319344	0.0780548	0.0419109	0.0344842	0	0	0	0
novel190_star	0	0	0.0205803	0.038623	0	0	0	0	0	0.0426628	0	0	0	0.0344842	0	0	0	0
novel191_mature	0	0	0	0.038623	0.179098	0.0799759	0.275836	0.363184	0.132469	0.127988	0.177413	0.273192	0.0419109	0.482779	0.205075	0.17347	0.103287	0.11891
novel191_star	0	0	0	0	0	0	0	0.0363184	0.0441563	0.0426628	0.141931	0.117082	0.0419109	0.103453	0	0.104082	0.137716	0
novel192_mature	0	0	0	0.347607	0.268648	0.133293	0.551673	0.108955	0.48572	0.255977	0.567723	0.390274	0.0419109	0.137937	0.123045	0.381633	0.103287	0
novel193_mature	0.430968	0.652353	0.411605	0.926953	0.447746	0.39988	0.275836	0.472139	0.48572	0.127988	0.141931	0.234164	0.0838218	0.103453	0.123045	0.312245	0	0.0792733
novel193_star	0.0215484	0.0674848	0.0823211	0.038623	0	0.0266586	0	0.0363184	0	0	0	0	0	0	0	0.0346939	0	0
novel194_mature	0.107742	0.0674848	0.0205803	0.115869	0.134324	0.186611	0.0919454	0.145274	0.0883127	0.127988	0.106448	0.312219	0.167644	0.137937	0.246089	0.17347	0.0688579	0.23782
novel194_star	0.0215484	0	0.0411605	0	0	0.0533173	0	0.0363184	0	0	0.0354827	0.0390274	0.0419109	0	0.0410149	0.0346939	0	0.0396366
novel195_mature	0	0	0.0205803	0.115869	0.223873	0.0266586	0.367782	0.508457	0.48572	0.767931	0.496757	0.663465	0.251466	0.241389	0.369134	0.485715	0.447576	0.198183
novel196_mature	0.0861936	0.0899798	0.308704	0.656592	0.447746	0.266586	0.229864	0.508457	0.353251	0.127988	0.248379	0.117082	0.209555	0.137937	0	0.138776	0	0
novel197_mature	0	0	0	0.038623	0.0895492	0.0799759	0	0.254229	0.0883127	0.0426628	0	0.117082	0	0.0344842	0	0.0693878	0.034429	0
novel197_star	0.12929	0	0	0.038623	0	0	0.0459727	0.0363184	0.0883127	0	0.0354827	0	0	0.0344842	0	0.0346939	0	0
novel198_mature	0.0430968	0.224949	0	0.270361	0.179098	0	0.229864	0.181592	0	0.0426628	0.106448	0	0.0838218	0.0689684	0.0410149	0.0346939	0	0
novel198_star	0.0861936	0.0674848	0.0411605	0.154492	0	0.0266586	0	0	0.0441563	0.0426628	0	0	0	0.0344842	0	0.0346939	0	0
novel199_mature	0	0	0	0	0	0	0.0459727	0.108955	0	0	0.141931	0.0390274	0.125733	0.0344842	0.123045	0	0.103287	0.0792733
novel199_star	0	0	0	0	0	0	0	0	0.0441563	0	0	0	0.0419109	0	0.0410149	0	0	0
novel2_mature	0.172387	0.202454	0.205803	10.1965	8.19376	6.85127	11.1714	9.00696	10.156	5.29019	6.06753	5.93216	5.82562	5.34505	4.06048	4.40613	4.20033	6.42114
novel2_star	1.46529	1.07976	1.81106	25.7229	22.3873	13.9425	34.6634	74.8885	38.7251	55.9736	68.8364	50.6185	34.4508	103.832	41.5481	48.9878	92.6483	52.2411
novel20_mature	4.43897	3.23927	4.56882	2.43325	1.88053	3.89216	5.28686	3.63184	5.82864	14.8467	5.67723	5.22967	20.4944	10.6901	9.26937	9.88776	7.43665	9.79025
novel20_star	0.0861936	0	0.0205803	0.115869	0.0447746	0.0266586	0.137918	0.145274	0.0883127	0	0	0	0.0419109	0	0	0.0346939	0.034429	0
novel201_mature	0.0215484	0.0224949	0	0.0772461	0.313422	0.0533173	0.275836	0.435821	0.309094	0.255977	0.0354827	0.234164	0.209555	0.310358	0.123045	0.138776	0.0688579	0.277457
novel201_star	0	0	0	0.154492	0	0	0.0459727	0.0363184	0	0.0426628	0	0.0780548	0.0419109	0	0	0.104082	0	0
novel202_mature	0.0215484	0.0224949	0	0.0772461	0.0447746	0.0266586	0.0919454	0.181592	0	0.0426628	0.0709653	0.234164	0.209555	0.310358	0	0.104082	0.137716	0.0792733
novel202_star	0	0	0	0	0	0	0	0	0	0	0.0354827	0	0	0	0.0410149	0	0	0
novel205_mature	0	0.0224949	0	0.193115	0.0895492	0.186611	0.597645	0.399502	0.794814	0.213314	0.390309	0.273192	0.0838218	0.206905	0.328119	0.0346939	0.172145	0.0396366
novel205_star	0	0	0	0	0	0	0	0	0.0883127	0	0	0	0	0	0	0	0	0
novel206_mature	0	0	0	0.849707	0.402972	0.239928	0.413754	1.01691	0.0883127	0.341303	0.0709653	0.15611	0.0419109	0.379326	0.123045	0.277551	0.275432	0
novel207_mature	0.40942	0.157465	0.329284	0	0.223873	0.186611	0.275836	0.326865	0.264938	0.127988	0.0709653	0.0780548	0.125733	0.0689684	0.0820298	0.0693878	0.172145	0.11891
novel207_star	0.0215484	0	0	0	0	0	0	0	0	0	0	0.0390274	0	0	0	0	0	0
novel208_mature	0.0215484	0	0.205803	0.88833	0.58207	0.159952	0.275836	0.690049	0.397407	0.469291	0.922549	0.468329	0.502931	0.482779	0.574209	0.277551	0.378718	0.59455
novel208_star	0	0	0	0	0	0	0	0	0.0441563	0	0	0	0	0	0.0410149	0	0	0
novel209_mature	0.0646452	0	0.102901	0.115869	0.0447746	0	0.0919454	0.0726368	0	0	0.0354827	0.0780548	0.0838218	0.0689684	0	0	0.034429	0
novel209_star	0	0	0.0205803	0	0	0	0	0	0	0	0	0	0	0	0	0	0	0
novel21_mature	5.55949	4.4315	5.16565	4.13266	4.20881	2.66586	3.81574	4.14029	2.87016	1.66385	1.52575	1.79526	1.29924	1.58627	1.84567	0.659184	1.0673	0.911643
novel21_star	0.991227	0.224949	0.432186	0.38623	0.179098	0.213269	0.459727	0.472139	0.264938	0.255977	0.177413	0.273192	0.0838218	0.0689684	0.0410149	0.0346939	0.034429	0
novel210_mature	0.150839	0.112475	0.226383	0.038623	0.0447746	0.213269	0.0919454	0.0726368	0.0883127	0.170651	0.0709653	0.0780548	0	0	0	0.0346939	0	0
novel210_star	0.387871	0.269939	0.329284	0.038623	0	0.0266586	0.137918	0.0363184	0	0.0426628	0	0	0	0	0	0	0	0
novel211_mature	0	0	0	0.193115	0.0447746	0	0.0459727	0.145274	0	0.0426628	0.106448	0.234164	0.0838218	0	0	0.0346939	0.103287	0
novel211_star	0	0	0	0	0.0447746	0.0266586	0	0	0.0883127	0	0	0.0390274	0.0419109	0	0	0	0	0
novel212_mature	0	0.0224949	0.0205803	0	0	0	0.137918	0.0363184	0.529876	0.383965	0.354827	0.507356	0.251466	0.344842	0.369134	0.381633	0.378718	0.396366
novel212_star	0	0	0	0	0	0	0	0	0	0	0	0	0	0	0	0	0.0688579	0
novel215_mature	0	0	0	0.038623	0.0447746	0.0533173	0.137918	0.181592	0.220782	0.170651	0.283861	0.0780548	0.0419109	0.0344842	0.0410149	0.138776	0.034429	0.0396366
novel215_star	0	0	0	0	0	0	0	0	0	0	0.0354827	0.117082	0.0419109	0.0689684	0.0410149	0	0	0.0396366
novel217_mature	0.0215484	0	0.0205803	0.270361	0.0447746	0	0.0919454	0.21791	0.441563	0.29864	0.177413	0.468329	0.251466	0.137937	0.328119	0.242857	0.103287	0.317093
novel217_star	0	0	0	0.038623	0	0	0.0919454	0	0.0441563	0.0426628	0.0354827	0.0390274	0	0.103453	0	0	0	0
novel218_mature	0	0	0	0	0.0447746	0	0.0459727	0.108955	0	0	0	0.0780548	0.0419109	0.0689684	0.123045	0	0	0.0792733
novel218_star	0	0	0	0.115869	0	0.0533173	0.137918	0	0	0.170651	0.177413	0.0780548	0	0.103453	0.0820298	0.0346939	0	0.0792733
novel22_mature	0.0646452	0.0449899	0.0823211	1.39043	1.16414	0.799759	3.72379	2.50597	3.97407	4.13829	6.74171	3.7076	5.15504	4.51743	4.22454	1.80408	3.64947	4.7564
novel22_star	0	0	0	0.231738	0	0.0799759	0.459727	0.108955	0.353251	0.383965	0.709653	0.624438	0.502931	0.379326	0.369134	0.17347	0.241003	0.198183
novel220_mature	0	0	0	0.154492	0.134324	0.106635	0.275836	0.399502	0.353251	0.0426628	0.141931	0.195137	0.125733	0.241389	0	0.0693878	0.103287	0.0396366
novel220_star	0	0	0	0.038623	0.134324	0.133293	0.137918	0.326865	0.309094	0.0853256	0	0.117082	0.125733	0	0.123045	0.104082	0.275432	0.317093
novel222_mature	0.0215484	0	0.0823211	0.038623	0.0447746	0	0	0	0	0.0426628	0.141931	0.117082	0.0419109	0.103453	0.0410149	0.277551	0.034429	0
novel223_mature	0	0.0224949	0.0617408	0.0772461	0.134324	0.0266586	0.229864	0.0726368	0.220782	0.0426628	0.0709653	0.117082	0.125733	0.0689684	0.0410149	0	0.034429	0.23782
novel223_star	0	0	0	0.0772461	0.0895492	0.0266586	0	0	0.0883127	0.0426628	0.0709653	0.0390274	0.0419109	0.0689684	0.0820298	0.138776	0.0688579	0.198183
novel224_mature	0.0215484	0.0674848	0.0205803	0.0772461	0	0.0799759	0.551673	0.363184	0.220782	0	0.106448	0.0780548	0.293376	0.172421	0	0.104082	0.0688579	0.0396366
novel224_star	0.0215484	0	0.0205803	0	0.0447746	0	0.0919454	0.0363184	0.220782	0	0.0709653	0	0	0	0.0820298	0.0693878	0.0688579	0
novel228_mature	0	0	0	0.231738	0.313422	0.106635	0.183891	0.145274	0.176625	0.341303	0.0709653	0.15611	0.0838218	0.0344842	0.0410149	0.346939	0.0688579	0.198183
novel228_star	0	0	0	0.0772461	0	0	0	0	0.0441563	0	0	0	0	0.0689684	0	0	0	0
novel229_mature	0.0215484	0	0	0.115869	0.0895492	0.106635	0.321809	0.21791	0.132469	0.255977	0.106448	0.15611	0.251466	0.0344842	0.205075	0.381633	0.241003	0.198183
novel229_star	0	0	0	0	0	0	0.0919454	0.0726368	0.0441563	0	0.0354827	0	0.0419109	0.0344842	0.123045	0	0	0
novel23_star	0.0430968	0.0224949	0.0205803	0	0.0895492	0.0533173	0.0459727	0.0363184	0.0441563	0.127988	0	0.117082	0.0419109	0	0	0	0	0
novel230_mature	0.0215484	0.112475	0.0617408	0.0772461	0	0.0533173	0.0459727	0.21791	0.176625	0	0.0354827	0.0780548	0.0419109	0.137937	0.0410149	0.0693878	0.034429	0.396366
novel230_star	0	0	0	0	0	0.0533173	0	0	0.0441563	0	0	0	0	0.0689684	0	0	0	0
novel231_mature	0.366323	0.359919	0.555667	0.193115	0.0895492	0.186611	0.0459727	0.0363184	0.176625	0.0426628	0	0	0.0419109	0	0	0	0	0.0396366
novel231_star	0	0	0	0	0	0	0	0	0	0	0	0	0	0	0.0410149	0	0	0
novel232_mature	0	0	0	0.270361	0.0895492	0.0533173	0.183891	0.108955	0.132469	0.127988	0.0709653	0.117082	0.0838218	0.103453	0	0	0.034429	0.0396366
novel232_star	0	0	0	0	0.0447746	0	0	0	0.0883127	0	0.0709653	0	0.0419109	0	0	0	0	0
novel233_mature	0.12929	0.202454	0.0205803	0	0.179098	0	0.183891	0.181592	0.0883127	0.0426628	0.0709653	0.0390274	0.0419109	0.172421	0.0820298	0.0693878	0.172145	0.0396366
novel233_star	0	0	0	0.0772461	0.0895492	0	0.0459727	0	0.0441563	0	0.0354827	0.0390274	0	0	0	0.0346939	0	0
novel234_mature	0	0	0	0.038623	0	0	0.0919454	0.0363184	0.0441563	0.0426628	0.0709653	0	0.0419109	0.0344842	0.0820298	0.0693878	0.0688579	0.23782
novel234_star	0	0	0	0	0	0	0.0459727	0.0363184	0.0441563	0.0426628	0.106448	0.0780548	0.0419109	0.137937	0.123045	0.0693878	0.103287	0.0396366
novel235_mature	0	0	0	0.0772461	0.134324	0.0799759	0.183891	0.108955	0.220782	0.127988	0.248379	0.0780548	0.125733	0.0344842	0.123045	0.104082	0.034429	0
novel237_mature	0.0215484	0.0224949	0	0.115869	0.0895492	0	0.0919454	0.0363184	0	0.0426628	0.0709653	0	0	0.0689684	0	0	0.034429	0
novel237_star	0	0	0	0	0.0447746	0.0266586	0	0.0726368	0	0	0.0354827	0	0.0419109	0	0	0	0.034429	0
novel238_mature	0.150839	0.0674848	0.102901	0.115869	0.179098	0.0533173	0.367782	0.21791	0.132469	0.127988	0.354827	0.0390274	0.0419109	0.137937	0.123045	0.0693878	0.0688579	0.0396366
novel238_star	0	0	0	0	0	0	0	0	0	0	0	0	0	0	0.0410149	0	0	0
novel24_star	0	0	0	0	0	0	0	0	0	0	0	0.0390274	0	0.0344842	0	0	0	0
novel240_mature	0.0215484	0	0	0.038623	0.0447746	0.0266586	0	0.108955	0	0	0.141931	0.117082	0.0838218	0.0344842	0	0.0693878	0	0.0792733
novel240_star	0	0	0	0.0772461	0.223873	0.0533173	0.0459727	0.0363184	0.0883127	0.127988	0	0.0390274	0	0.137937	0.0820298	0.0346939	0	0.0792733
novel241_mature	0	0	0	0.115869	0	0.0799759	0.0919454	0.0363184	0.0883127	0	0.0709653	0	0.0419109	0.275874	0.0410149	0.104082	0.137716	0
novel241_star	0	0	0	0	0	0.0533173	0.0459727	0.0363184	0.132469	0.0853256	0.0354827	0	0.0419109	0.0344842	0	0.208163	0.0688579	0.0396366
novel242_mature	0	0.0224949	0	0.038623	0.0447746	0	0.321809	0.0363184	0.132469	0.213314	0.212896	0.117082	0.209555	0.172421	0.0820298	0.208163	0.172145	0.198183
novel242_star	0	0	0	0	0	0	0	0	0	0	0	0	0	0	0	0.138776	0	0
novel244_mature	0.452516	0.269939	0.226383	0.154492	0.268648	0.213269	0.229864	0	0.220782	0.170651	0.0709653	0.195137	0	0.0689684	0.0820298	0	0.0688579	0
novel244_star	0	0	0	0	0	0	0	0.0363184	0	0	0	0	0	0	0	0	0	0
novel246_mature	0	0	0	0	0	0	0.0919454	0.0363184	0.0883127	0.170651	0.0354827	0.0780548	0	0.0689684	0.0820298	0.0346939	0	0.0792733
novel246_star	0	0	0	0	0	0	0	0	0	0	0.0709653	0	0.0419109	0	0	0	0	0
novel247_mature	0.150839	0.337424	0.123482	0.270361	0.0447746	0.426538	0	0	0.0883127	0.0853256	0.0709653	0.15611	0.167644	0	0.0410149	0.0693878	0.034429	0
novel247_star	0	0	0	0	0	0	0	0	0.0441563	0	0	0	0	0	0	0	0	0
novel25_star	0.0215484	0	0.0411605	0.154492	0.134324	0.0533173	0	0.145274	0.0441563	0	0.0709653	0	0	0.0344842	0.0410149	0.0346939	0.0688579	0
novel250_mature	0	0	0.0205803	0.115869	0.0895492	0.106635	0.413754	0.290547	0.309094	0.639942	0.603205	0.702493	1.46688	1.3104	0.779283	0.693878	0.550863	0.673823
novel250_star	0.0430968	0	0.0617408	0.270361	0.179098	0.0799759	0.5057	0.944278	0.132469	1.06657	0.887066	0.858602	0.502931	0.931073	0.533194	0.832654	0.757437	0.83237
novel251_mature	0.0430968	0	0	0.115869	0	0.0799759	0	0.108955	0.176625	0.170651	0.212896	0.117082	0	0.0689684	0.123045	0.0346939	0.034429	0.11891
novel251_star	0	0	0	0.038623	0	0	0	0	0	0	0	0	0	0	0	0	0	0
novel252_mature	0	0	0.0205803	0.038623	0	0	0	0	0	0	0.106448	0.0390274	0.293376	0.103453	0.16406	0.208163	0.275432	0.35673
novel252_star	0	0	0.0617408	0	0	0	0	0	0	0	0	0	0	0	0	0	0	0
novel253_mature	0	0	0	0	0	0	0.0459727	0.0726368	0.220782	0.127988	0.212896	0.195137	0	0.137937	0.0820298	0.104082	0.137716	0.11891
novel253_star	0	0	0	0	0	0	0	0	0	0	0	0	0	0	0	0	0.034429	0
novel254_mature	0	0.0449899	0	0	0.0447746	0.159952	0.137918	0.145274	0.132469	0.127988	0.0354827	0.117082	0.0838218	0	0.123045	0.138776	0	0.0396366
novel254_star	0	0	0	0	0	0	0.0459727	0.0363184	0.0441563	0	0.0709653	0.234164	0	0	0	0.0346939	0.034429	0.0792733
novel255_mature	0	0	0	0	0.0895492	0.0533173	0.0919454	0.290547	0	0.170651	0.0354827	0.0390274	0.167644	0.0344842	0.0820298	0	0.0688579	0.11891
novel255_star	0	0	0	0.038623	0	0.0533173	0.0459727	0	0.0883127	0	0.0354827	0	0	0	0.0410149	0	0	0
novel258_mature	0	0	0	0.038623	0.0447746	0	0	0	0.0883127	0.0426628	0.0709653	0	0.0419109	0.0344842	0.0410149	0.138776	0.103287	0.158547
novel258_star	0	0	0.0205803	0.038623	0	0	0.0459727	0	0.0441563	0.0853256	0.0709653	0	0.0419109	0.0344842	0.0820298	0	0.103287	0.0396366
novel259_mature	0.150839	0.13497	0.0411605	0.0772461	0.0447746	0.133293	0.0919454	0.108955	0	0.127988	0.0354827	0.117082	0.293376	0.0689684	0.16406	0.208163	0.172145	0.0792733
novel26_mature	0.0861936	0	0.185222	0.772461	0.492521	0.39988	2.29864	2.07015	2.16366	3.58368	2.55475	3.35635	4.10727	4.37949	4.6757	2.35919	3.47732	5.86622
novel26_star	0	0	0	0	0	0	0	0.0363184	0.176625	0	0.0354827	0.0390274	0	0.0344842	0	0	0.0688579	0
novel260_mature	0.172387	0.0224949	0	0.038623	0	0.0266586	0.137918	0.21791	0	0	0	0	0.0419109	0.137937	0	0.0693878	0.0688579	0
novel260_star	0	0	0	0	0	0	0	0	0	0	0	0	0	0	0	0.0346939	0	0
novel261_mature	0.237032	0.0224949	0.308704	0.038623	0.0447746	0.0266586	0.0459727	0	0	0.0426628	0	0.0780548	0.0838218	0	0.0820298	0	0.103287	0
novel261_star	0.0646452	0.13497	0.0411605	0	0	0	0	0.0363184	0.0441563	0	0	0.0390274	0.0419109	0	0.123045	0.0346939	0	0.0396366
novel262_mature	0.0861936	0.0899798	0.0205803	0	0.0895492	0	0	0.108955	0.176625	0.255977	0.177413	0.273192	0.209555	0.0344842	0.328119	0.0346939	0.103287	0.0792733
novel262_star	0	0	0	0.038623	0	0	0.0459727	0	0.0883127	0	0	0	0	0.0344842	0.0410149	0	0	0
novel263_mature	0	0	0	0.038623	0	0	0.0459727	0.108955	0	0.0426628	0.177413	0	0.209555	0.103453	0.0820298	0	0.034429	0.277457
novel263_star	0	0	0	0	0	0	0	0	0	0	0	0	0.0419109	0.0344842	0.0820298	0	0	0.0396366
novel264_mature	0	0	0	0	0	0	0.0919454	0.0726368	0.0883127	0.0426628	0.177413	0	0.167644	0.0689684	0.123045	0	0	0.0396366
novel264_star	0	0	0	0	0	0	0	0.0363184	0	0	0	0	0	0	0	0	0	0
novel268_mature	0.107742	0.292434	0.164642	0.154492	0.0447746	0.106635	0.275836	0.0726368	0.0883127	0.0426628	0.0354827	0.0390274	0.0419109	0	0	0	0	0.0792733
novel268_star	0	0	0	0	0	0	0	0	0	0.0426628	0	0	0	0	0	0	0	0
novel27_mature	0.53871	0.359919	0.80263	19.9295	16.7009	17.7547	33.0544	28.9094	32.764	18.0037	12.7028	16.8208	14.3754	12.3109	12.1814	5.44694	8.71053	15.379
novel27_star	0	0	0	0	0.0447746	0	0	0.0726368	0	0	0.0354827	0	0	0.103453	0.0410149	0.0693878	0.0688579	0.0396366
novel270_mature	0	0.0224949	0	0	0	0.186611	0.0459727	0.0726368	0.0441563	0.255977	0.0709653	0.0780548	0.251466	0	0.0410149	0.104082	0.034429	0
novel270_star	0	0	0	0	0	0	0	0	0.0441563	0	0	0	0	0.0344842	0	0	0.0688579	0
novel272_mature	0.0215484	0	0	0.038623	0.0447746	0	0.0459727	0.181592	0.0883127	0.170651	0.354827	0.15611	0.125733	0.137937	0.123045	0.0346939	0.241003	0
novel272_star	0	0	0	0.038623	0	0	0.0459727	0	0.132469	0	0	0	0	0	0	0.0346939	0	0
novel274_mature	0	0	0	0.193115	0.134324	0.0799759	0.0919454	0.108955	0.0441563	0.255977	0.212896	0.117082	0.125733	0.0689684	0.123045	0.0346939	0.103287	0.0792733
novel274_star	0	0	0	0.308984	0.134324	0.159952	0.0459727	0	0	0	0.0354827	0	0.125733	0	0.0410149	0	0.034429	0.0396366
novel275_mature	0	0	0	0.038623	0	0	0	0.0726368	0	0	0.141931	0.0390274	0.0419109	0.0344842	0.0410149	0.0346939	0.034429	0.0396366
novel276_mature	0.0430968	0	0.0205803	0.231738	0.223873	0.0533173	0.0919454	0.21791	0	0.127988	0.141931	0.273192	0.0838218	0.103453	0.287104	0.138776	0.206574	0.436003
novel276_star	4.52516	5.91617	7.63528	138	125.951	50.4648	267.653	353.051	251.382	466.347	462.942	330.367	415.505	463.468	363.474	245.286	264.139	289.149
novel277_mature	0.258581	0.0224949	0.185222	0.115869	0.134324	0.106635	0.0919454	0.290547	0.176625	0.0426628	0	0.0780548	0	0.0689684	0.0410149	0.0346939	0.034429	0.0396366
novel277_star	0	0	0.0411605	0	0	0	0	0	0	0	0	0	0	0	0	0	0	0
novel278_mature	0	0	0.0823211	0.038623	0.223873	0.0266586	0.0919454	0.181592	0.264938	0.170651	0	0.0390274	0.0838218	0.103453	0.123045	0	0.103287	0.198183
novel278_star	0	0	0	0.038623	0	0	0.0459727	0.0363184	0	0	0	0	0.0419109	0.0344842	0.0410149	0	0	0
novel279_mature	0	0	0	0.115869	0.134324	0	0.0459727	0	0.176625	0.0853256	0.212896	0.117082	0.0419109	0.0689684	0	0.104082	0.137716	0.0792733
novel279_star	0	0	0	0	0	0.0266586	0.0919454	0.145274	0	0	0	0.0390274	0	0	0	0	0	0.0792733
novel28_mature	1.70232	1.23722	1.33772	1.42905	1.11937	0.98637	0.919454	1.92487	1.23638	0.426628	0.674171	0.624438	0.335287	0.827621	0.205075	0.208163	0.516434	0.35673
novel28_star	0	0	0.164642	0	0	0	0	0.0363184	0	0	0.0709653	0	0	0	0	0.0346939	0	0
novel280_mature	0	0	0	0	0.0447746	0.0266586	0.0459727	0.0726368	0	0	0.0354827	0.312219	0	0.206905	0.16406	0	0.172145	0
novel280_star	0	0	0	0	0	0	0	0	0	0	0	0	0.0419109	0	0	0	0	0
novel281_mature	0	0	0	0.0772461	0.0447746	0	0	0.0363184	0.0441563	0.0426628	0	0.0390274	0	0	0	0	0	0.0396366
novel281_star	0	0	0	0.038623	0	0	0	0	0	0	0	0	0.0838218	0.0689684	0.16406	0.0346939	0	0
novel282_mature	0	0	0.0617408	0.115869	0	0	0.0919454	0.0726368	0.176625	0.0426628	0.0709653	0.195137	0.0419109	0.0344842	0	0.0346939	0.0688579	0.0396366
novel282_star	0	0	0	0	0	0	0	0	0	0	0	0	0.0419109	0	0	0	0	0
novel283_mature	0	0.0224949	0	0.0772461	0	0.106635	0.183891	0	0	0.0426628	0	0.0780548	0.251466	0.137937	0	0.0346939	0.034429	0.158547
novel285_mature	0.0430968	0.0224949	0.0823211	0.115869	0.179098	0.0533173	0.0459727	0.145274	0.0883127	0.0426628	0	0.0390274	0.0419109	0.0689684	0.0410149	0	0.0688579	0
novel286_mature	0	0	0	0	0.0895492	0.0266586	0.137918	0.0726368	0.176625	0	0.0709653	0	0.0419109	0	0.0820298	0.0346939	0.0688579	0
novel286_star	0	0	0	0	0	0	0	0	0	0.0426628	0	0.0390274	0	0	0	0	0	0
novel287_mature	0	0	0	0.038623	0	0	0.0459727	0	0.0441563	0.0426628	0	0	0.0838218	0.0689684	0.0410149	0.0693878	0.034429	0
novel287_star	0	0	0	0	0	0	0	0	0	0.0853256	0	0	0	0.0344842	0.0410149	0	0	0
novel288_mature	0	0	0	0.0772461	0.134324	0.0799759	0.137918	0.0363184	0.0441563	0.0426628	0	0.0390274	0.0838218	0.0344842	0.0410149	0.138776	0.241003	0.0396366
novel288_star	0	0	0	0	0	0	0.0459727	0.0363184	0	0	0	0	0	0	0	0	0	0
novel289_mature	0	0	0	0.193115	0.223873	0.133293	0.321809	0.0726368	0.397407	0.0853256	0.106448	0.0780548	0.0419109	0.0344842	0.0410149	0.0693878	0.241003	0
novel289_star	0	0	0	0.038623	0	0.133293	0.0919454	0.108955	0	0.0426628	0.0709653	0	0	0.0344842	0	0	0	0
novel29_mature	0	0.0224949	0.0617408	0.193115	0.0895492	0.0533173	0.367782	0.435821	0.0883127	0.127988	0.354827	0.0780548	0.0838218	0.41381	0.16406	0.104082	0.103287	0.158547
novel29_star	0.0861936	0.17996	0.0823211	0.617968	0.895492	0.453197	1.33321	2.28806	1.0156	1.79184	1.59672	1.32693	0.712486	1.79318	1.35349	0.832654	1.44602	1.78365
novel290_mature	0	0	0	0.038623	0	0.0799759	0.0919454	0.181592	0.0441563	0.170651	0.0354827	0.195137	0.0419109	0.103453	0.0410149	0	0	0.0396366
novel290_star	0	0	0	0	0	0	0.0459727	0	0	0	0	0	0	0	0	0	0	0
novel291_mature	0	0	0	0.115869	0.0895492	0	0.183891	0.0363184	0.0441563	0.0426628	0	0.15611	0.0419109	0.0344842	0	0.0693878	0	0.11891
novel291_star	0	0	0	0.115869	0.0447746	0.0533173	0.0459727	0	0	0.0426628	0.0354827	0	0	0	0	0	0.034429	0
novel293_mature	0	0	0	0	0.0895492	0	0.137918	0.0726368	0.176625	0.0426628	0.0709653	0.0780548	0.0419109	0	0.0410149	0.0693878	0.103287	0.0792733
novel293_star	0	0	0	0	0	0	0	0	0	0	0	0	0	0	0	0	0.034429	0
novel294_mature	0	0	0	0	0	0.0266586	0	0.0363184	0.0441563	0.0426628	0.106448	0	0.0838218	0	0.0410149	0.0346939	0	0.158547
novel294_star	0	0	0	0	0	0	0	0	0	0	0	0	0.0419109	0	0	0	0	0
novel295_mature	0	0	0	0	0	0	0	0	0	0.170651	0.0709653	0.15611	0.0419109	0.137937	0.0410149	0	0	0
novel295_star	0	0	0	0	0	0	0	0.0363184	0	0	0	0	0	0	0	0	0	0
novel296_mature	0	0	0	0	0	0	0.0459727	0.145274	0	0	0.106448	0.117082	0.0838218	0	0.0820298	0.0346939	0	0.0396366
novel296_star	0	0	0	0	0	0	0	0	0	0	0	0	0	0	0	0.0346939	0	0
novel297_mature	0	0	0	0	0	0	0	0.0363184	0.0441563	0.0853256	0.0354827	0	0	0.0344842	0	0	0.034429	0
novel297_star	0	0	0	0	0	0	0	0	0	0	0.0354827	0.0390274	0	0	0	0	0.034429	0
novel298_mature	0.0215484	0	0	0.038623	0	0	0.0459727	0.0363184	0.0441563	0	0.0709653	0.0390274	0.125733	0.0344842	0.123045	0.0346939	0	0.0396366
novel298_star	0	0	0	0	0	0	0	0	0	0	0	0	0.0419109	0	0	0	0	0
novel3_mature	0.797291	0.967283	1.21424	9.96474	11.0593	13.3027	19.3545	16.5249	18.7223	14.7613	16.1801	13.1132	17.3511	7.82791	13.863	11.5184	6.23164	11.891
novel3_star	0	0.0449899	0	0.038623	0.268648	0.319904	0.229864	0.0363184	0.309094	0.170651	0.319344	0.0390274	0.209555	0.206905	0.123045	0.0693878	0.137716	0.198183
novel30_mature	0.107742	0.202454	0.185222	1.89253	1.34324	0.879735	2.5285	4.72139	4.06238	4.09563	3.58375	3.74663	4.35874	7.55204	5.94716	8.39592	8.22852	9.98843
novel30_star	0	0	0	0	0	0	0	0	0	0.0426628	0.0354827	0	0.0419109	0	0	0	0	0.0396366
novel301_mature	0	0	0	0	0	0	0.0919454	0	0.0441563	0.0853256	0	0.0780548	0.0419109	0	0.0820298	0	0.0688579	0
novel301_star	0	0	0	0	0	0	0	0	0	0.0426628	0	0	0	0	0.0410149	0	0	0
novel304_mature	0	0	0	0.0772461	0.0447746	0	0.0459727	0	0	0.0853256	0.0709653	0	0.0838218	0.103453	0.16406	0	0	0
novel306_mature	0	0	0	0	0	0.0533173	0.0459727	0.0726368	0	0	0.0709653	0.15611	0.0419109	0.0689684	0.0820298	0.104082	0	0
novel306_star	0	0	0	0.038623	0	0	0	0	0.0441563	0	0	0	0	0	0	0	0	0
novel307_mature	0	0	0	0.038623	0.0447746	0	0	0	0	0.0853256	0	0.0390274	0.0419109	0.0344842	0	0.0693878	0	0
novel307_star	0	0	0	0	0	0	0	0	0	0	0	0	0	0	0	0	0	0.0396366
novel308_mature	0	0.13497	0.0205803	0.0772461	0.0447746	0.213269	0.0459727	0.0363184	0.0441563	0	0	0	0.0419109	0	0	0	0	0
novel308_star	0	0	0	0	0.0447746	0	0.0459727	0.0363184	0.0441563	0	0	0	0	0	0	0	0	0
novel309_mature	0.0430968	0.112475	0	0.0772461	0	0.106635	0.0459727	0.0726368	0.0441563	0.0853256	0	0	0	0.0689684	0.0410149	0.0346939	0	0
novel309_star	0	0	0.0205803	0	0	0	0	0	0	0	0	0	0	0	0	0	0	0
novel31_mature	3.25381	2.69939	3.4369	3.43745	3.31332	1.89276	4.09157	4.32189	3.97407	4.18096	4.11599	3.59052	5.61606	7.4141	5.98818	9.85307	7.67766	8.20479
novel31_star	0	0	0	0	0.0895492	0	0.0919454	0.0363184	0.0883127	0.0426628	0.106448	0.0390274	0.0838218	0.0344842	0	0.0346939	0	0
novel310_mature	0	0.0449899	0	0.115869	0.0447746	0.0266586	0.0459727	0.0363184	0.0441563	0	0.0354827	0	0.0419109	0.0689684	0	0	0.0688579	0.0396366
novel311_mature	0	0	0.0205803	0.115869	0.0895492	0.106635	0.183891	0.0363184	0.264938	0.170651	0.0709653	0.0780548	0.125733	0.0344842	0.123045	0.0693878	0	0.0396366
novel311_star	0	0	0	0	0	0	0	0	0	0	0	0	0	0.0344842	0	0	0	0
novel312_mature	0	0	0.0205803	0.347607	0.268648	0.0266586	0.229864	0.617412	0.309094	0.255977	0.425792	0.312219	0.335287	0.310358	0.205075	0.242857	0.172145	0.0792733
novel313_mature	0.560258	0.449899	0.432186	0.231738	0.358197	0.373221	0.5057	0.472139	0.220782	0.29864	0.283861	0.15611	0.335287	0.241389	0.123045	0.17347	0.172145	0.0396366
novel313_star	0	0	0	0	0	0	0.0459727	0	0	0	0	0	0	0	0	0.0346939	0.034429	0
novel314_mature	0.0215484	0	0.0205803	1.27456	0.447746	0.426538	0.873482	0.617412	0.883127	0.639942	0.354827	0.195137	0.251466	0.344842	0.328119	0.0346939	0.172145	0.23782
novel314_star	0	0	0	0	0	0	0	0	0	0	0	0	0	0	0	0	0	0.0396366
novel315_mature	0	0	0	0.193115	0.179098	0.0266586	0.275836	0.181592	0.309094	0.341303	0.248379	0.15611	0.125733	0.344842	0.492179	0.0693878	0.103287	0.0792733
novel315_star	0	0	0	0	0	0.0266586	0.0459727	0	0	0	0.0354827	0	0.0419109	0.0344842	0	0	0.103287	0
novel316_star	0.12929	0.17996	0.102901	2.47187	1.70144	1.70615	1.65502	1.45274	2.16366	0.383965	0.496757	1.09277	0.670575	0.379326	0.656239	0.312245	0.275432	0.792733
novel317_mature	0	0	0	0.038623	0	0	0	0	0	0	0.0354827	0	0	0	0	0.0346939	0	0.0396366
novel318_mature	0	0	0	0	0.0447746	0	0.0919454	0.254229	0.0441563	0.213314	0	0.195137	0.167644	0.344842	0.410149	0.208163	0.241003	0.23782
novel318_star	0	0	0	0	0	0	0	0.0363184	0	0	0	0.0390274	0	0	0	0	0	0
novel319_mature	0	0	0	0	0	0	0	0.0726368	0	0.0426628	0.0709653	0.0390274	0.0419109	0.0689684	0.246089	0	0	0.0396366
novel32_mature	16.7431	8.05319	12.1424	5.75483	6.5371	7.46442	6.39021	5.95621	8.52217	2.68776	2.48379	2.49775	2.55657	1.55179	1.43552	1.31837	0.99844	1.78365
novel32_star	0.0430968	0.0899798	0.0823211	0	0	0.0799759	0.0459727	0	0	0.0853256	0	0	0	0	0	0	0.034429	0
novel320_mature	0.474065	0.314929	0.452766	3.97817	2.8208	2.15935	11.2173	21.5368	11.304	12.6282	11.3545	13.8157	9.01085	16.6904	12.6326	3.92041	9.43353	9.27497
novel320_star	0	0	0	0.038623	0.0447746	0.0799759	0.137918	0.0726368	0.0883127	0	0.0354827	0.0780548	0.0419109	0.103453	0	0	0.0688579	0.158547
novel321_mature	0	0	0	0	0	0.0799759	0.0919454	0.0363184	0	0.0426628	0.0354827	0.0390274	0.0419109	0	0	0	0.034429	0.0792733
novel322_mature	0.107742	0.17996	0.164642	0.38623	0.447746	0.0799759	0.551673	0.653731	0.529876	0.0853256	0.177413	0.351246	0.0419109	0.448295	0.369134	0.346939	0.378718	0.396366
novel322_star	0	0	0	0	0	0	0	0	0	0	0	0	0.0419109	0.0344842	0	0.0346939	0	0
novel323_mature	1.63768	0.719838	0.884952	1.89253	2.4626	1.9994	4.45935	3.19602	3.31173	2.94373	2.48379	2.96608	4.35874	2.20699	4.06048	2.87959	2.23788	4.24112
novel323_star	0.0430968	0	0.0411605	0.231738	0.492521	0.159952	0.689591	0.653731	0.706501	0.639942	0.958032	1.17082	1.04777	0.41381	0.984358	1.24898	0.482005	0.83237
novel328_mature	0.150839	0.0899798	0.267543	1.69941	1.65666	1.17298	2.34461	3.77711	2.91432	3.02906	2.27089	2.06845	1.9279	1.65524	2.87104	1.45714	1.03287	1.26837
novel328_star	0.991227	0.0899798	0.514507	0.849707	0.671619	0.879735	1.47113	1.27114	1.63378	0.725268	0.816101	0.89763	1.29924	0.41381	0.820298	0.485715	0.378718	0.673823
novel329_mature	0.0215484	0.0449899	0.0823211	4.82788	3.5372	2.98577	4.27546	8.02636	4.5481	4.09563	5.14499	4.25398	2.09555	5.13815	3.65033	3.01837	4.33805	3.36911
novel329_star	0	0	0	0	0.0447746	0	0.0919454	0.0363184	0.0883127	0	0.0709653	0.0390274	0.167644	0.0689684	0.0820298	0.0693878	0.0688579	0.0396366
novel333_mature	0	0	0	0	0	0	0	0.0726368	0	0	0.0709653	0.0390274	0	0	0	0	0.137716	0.0396366
novel333_star	0	0	0.0823211	0	0	0	0	0	0	0	0	0	0	0	0	0	0	0
novel336_mature	0	0	0	0	0.0447746	0	0	0.0363184	0.176625	0.0853256	0.0709653	0	0	0.172421	0.0410149	0.104082	0.103287	0.11891
novel337_mature	0.172387	0.337424	0.267543	0.154492	0.268648	0.159952	0.275836	0.181592	0.309094	0.0426628	0.106448	0.0390274	0	0.0344842	0	0	0.034429	0.0792733
novel339_mature	0.12929	0.0449899	0.0205803	0.0772461	0.268648	0.133293	0.183891	0.145274	0.220782	0.0426628	0.0709653	0.0780548	0.125733	0.0344842	0.0820298	0	0	0
novel339_star	0	0	0	0	0	0	0	0	0	0	0	0	0.0838218	0	0	0	0	0
novel34_mature	0	0.0224949	0.0411605	1.81528	0.850718	1.14632	1.88488	2.07015	2.25197	0.853256	1.41931	1.63915	1.9279	1.06901	1.27146	0.832654	0.757437	0.911643
novel34_star	0	0.0449899	0	2.16289	1.16414	1.57286	2.80434	2.25174	3.79745	1.1519	0.851584	0.936657	0.796307	0.482779	0.615224	0.312245	0.275432	0.436003
novel340_mature	0	0	0	0.038623	0.0895492	0.0799759	0.5057	0.290547	0.48572	0.767931	0.53224	1.01471	0.838218	0.620716	0.656239	0.381633	0.723008	0.515276
novel340_star	0	0	0	0.115869	0	0	0.0919454	0.0726368	0.0883127	0.127988	0.106448	0.234164	0.0419109	0.137937	0.16406	0.208163	0.103287	0
novel341_mature	0.0861936	0.0674848	0.0205803	0	0.134324	0.293245	0.183891	0	0.0883127	0.255977	0.0709653	0.117082	0.0838218	0.206905	0.16406	0.277551	0.206574	0
novel341_star	0	0	0	0	0	0	0	0	0	0	0	0	0	0	0.0410149	0	0	0
novel343_mature	0	0	0	0	0	0	0	0.0363184	0	0.0426628	0.0354827	0.117082	0	0.137937	0.0410149	0	0.034429	0
novel344_mature	0	0.0449899	0	0	0.0447746	0.0799759	0.137918	0.0726368	0.0441563	0.127988	0	0	0.251466	0.241389	0.205075	0.381633	0.206574	0.0396366
novel345_mature	0	0	0	0.115869	0.134324	0.0266586	0	0.254229	0.220782	0.0426628	0.177413	0.15611	0.0419109	0	0.0410149	0	0	0.11891
novel348_mature	0	0	0	0.0772461	0.0895492	0.0799759	0.137918	0	0.0441563	0.0426628	0.0709653	0.0780548	0.0838218	0.0689684	0	0	0.0688579	0
novel348_star	0	0	0	0	0	0	0	0	0.0441563	0	0	0	0	0	0	0	0	0
novel350_mature	1.24981	1.43968	1.07017	9.96474	10.3877	9.70375	18.7109	9.66069	16.7794	11.263	9.22549	9.17143	9.72333	6.37958	9.31038	7.77143	4.26919	5.82659
novel350_star	0	0	0	0	0.0447746	0.0266586	0.0459727	0	0	0	0	0.0390274	0	0	0	0	0.034429	0
novel351_mature	0	0	0	0.038623	0.0447746	0.0266586	0.0459727	0.145274	0.0441563	0.0853256	0.0709653	0.15611	0.377198	0.344842	0.328119	0.520409	0.275432	0.277457
novel352_mature	0.323226	0.157465	0.432186	0.154492	0.134324	0.213269	0.0459727	0.0726368	0.264938	0.0426628	0.0354827	0	0.0419109	0	0	0	0.103287	0.0396366
novel352_star	0	0	0	0	0	0.0533173	0	0	0	0	0	0.0390274	0	0	0	0	0	0
novel353_mature	0	0	0	0.154492	0.402972	0.319904	0.643618	0.21791	0.353251	0.127988	0.0354827	0.273192	0.125733	0.0689684	0.246089	0	0.0688579	0.0792733
novel354_mature	0.0430968	0.0674848	0.0411605	2.0084	1.43279	1.17298	1.97683	2.54229	1.36885	1.53586	1.59672	1.32693	2.05364	2.65528	1.96872	1.63061	1.96245	2.61602
novel354_star	0.12929	0.0899798	0.102901	0.38623	0.402972	0.426538	0.965427	0.980596	0.883127	0.853256	1.6322	1.24888	1.46688	1.9656	1.72263	1.38776	1.99688	1.9422
novel355_mature	0.0430968	0.112475	0.0617408	1.81528	1.11937	1.46623	3.40198	2.39701	4.28316	1.10923	0.496757	0.819575	2.51466	1.72421	1.06639	0.832654	0.791866	2.49711
novel356_mature	0.646452	0.629858	0.80263	2.54912	3.26855	2.47925	3.5399	4.14029	3.40004	6.57007	8.62229	11.0057	5.61606	4.37949	7.66979	6.17551	6.47264	3.05202
novel356_star	0.0646452	0	0.0205803	0	0	0	0.0919454	0	0	0.0426628	0	0.0390274	0	0	0	0	0	0
novel357_mature	0.0215484	0	0.0617408	0.193115	0.179098	0.239928	0.0459727	0.108955	0.0441563	0.0426628	0.141931	0.0780548	0.0419109	0.0344842	0.0820298	0.104082	0	0.0792733
novel357_star	0	0	0	0	0	0	0	0	0	0	0	0	0	0	0.0410149	0	0	0
novel358_star	0	0	0	0	0	0	0	0	0	0	0	0	0.0419109	0	0	0	0	0
novel36_mature	0.0215484	0.17996	0.205803	5.67759	4.29836	3.38565	8.13717	8.86168	8.78711	6.27143	5.9256	6.63465	4.81976	5.17263	4.51164	5.37755	3.9249	4.67712
novel36_star	0	0	0.0411605	0.424853	0.313422	0.266586	0.321809	0.290547	0.132469	0.213314	0.212896	0.15611	0.167644	0.172421	0.16406	0.0693878	0.034429	0.436003
novel360_mature	0	0	0	0.193115	0.0895492	0.106635	0.551673	0.544776	0.0883127	0.213314	0.461275	0.585411	0.502931	0.586231	0.451164	0.589796	0.206574	0.396366
novel360_star	0	0.0449899	0.0205803	0.193115	0.179098	0.159952	1.24126	1.12587	1.58963	2.47444	2.19992	1.87331	4.14918	4.34501	2.78901	6.8347	3.71833	4.24112
novel361_mature	0.215484	0.202454	0.349865	0.347607	0.626845	0.0533173	0.413754	0.399502	0	0.29864	0.0354827	0.312219	0.0838218	0.103453	0.0820298	0.0693878	0.034429	0
novel361_star	0	0	0	0	0	0	0	0	0	0	0	0	0	0	0.0410149	0	0.034429	0
novel362_mature	0.0215484	0.0224949	0	1.23594	0.626845	0.319904	0.689591	1.30746	0.750658	0.511954	0.567723	0.390274	0.0838218	0.172421	0.492179	0.0693878	0.137716	0.436003
novel362_star	0	0	0.0205803	0	0	0	0	0	0	0	0	0	0	0	0	0	0.034429	0
novel365_mature	0	0	0.0205803	0.038623	0.0447746	0.106635	0.0459727	0.326865	0.0441563	0.255977	0.106448	0.273192	0.0419109	0.137937	0.205075	0.104082	0.034429	0.158547
novel366_mature	0.0430968	0	0	0.115869	0.223873	0.159952	0.183891	0.0363184	0.132469	0.341303	0.354827	0.234164	0.125733	0.310358	0.451164	0.381633	0.34429	0.317093
novel367_mature	2.45652	15.9039	3.21052	12.2049	11.6862	16.1018	6.66604	17.9413	10.6858	17.7477	27.7829	15.7671	8.21454	4.7933	4.59367	6.14082	7.43665	2.57638
novel368_mature	3.55549	2.76688	4.4865	3.28296	2.91035	2.13269	2.85031	2.32438	2.87016	0.981245	0.993514	1.09277	0.419109	0.517263	1.02537	0.277551	0.516434	0.554913
novel37_mature	0.301678	0.427404	0.246963	0.695215	0.895492	0.479856	1.0114	1.27114	0.618189	1.1519	0.958032	1.32693	1.00586	0.448295	1.14842	2.74082	0.99844	0.990916
novel37_star	0	0	0	0	0	0	0	0.0363184	0	0	0	0	0	0	0	0	0	0
novel370_mature	0.0430968	0.157465	0.0823211	0.115869	0.402972	0.239928	0.459727	0.544776	0.397407	0.511954	0.354827	0.390274	0.293376	0.275874	0.574209	0.277551	0.241003	0.23782
novel371_mature	1.93936	1.95706	1.13191	1.15869	0.58207	0.746442	0.597645	0.617412	0.176625	0.213314	0.319344	0.390274	0.209555	0.275874	0.369134	0.208163	0.206574	0.317093
novel372_mature	0.0215484	0	0	0.579345	0.313422	0.346562	0.873482	1.3801	0.971439	1.79184	1.70317	1.40499	1.17351	0.965557	1.06639	1.1102	1.03287	1.98183
novel373_mature	0	0	0	0.038623	0	0	0.0459727	0.108955	0.0883127	0	0.0709653	0.0780548	0.0419109	0.0689684	0.0410149	0.0693878	0.0688579	0.0396366
novel376_mature	0.150839	0.0674848	0.205803	0.270361	0.447746	0.239928	0.597645	0.653731	0.353251	0.469291	0.283861	0.546383	0.293376	0.344842	0.369134	0.589796	0.241003	0.23782
novel376_star	0	0	0	0	0	0.0266586	0	0.0726368	0	0	0.0354827	0.0390274	0	0.0344842	0	0.0693878	0.034429	0
novel378_mature	0.172387	0.17996	0.576248	1.0042	0.537295	0.639807	0.413754	1.23482	0.883127	0.597279	0.674171	0.351246	0.293376	0.344842	0.123045	0.277551	0.172145	0.0792733
novel379_mature	0	0.0224949	0	0.193115	0.358197	0.186611	0.551673	1.19851	0.706501	0.938582	0.745136	0.74152	0.712486	0.965557	0.451164	0.659184	0.482005	0.554913
novel38_mature	0.560258	0.472394	0.493926	0.965576	1.34324	1.06635	1.5171	1.85224	2.69354	1.8345	2.02251	1.95137	1.84408	1.62076	1.39451	1.07551	0.929582	1.22874
novel38_star	0.0215484	0	0.0617408	0.115869	0.0895492	0	0.0459727	0.0363184	0	0	0	0	0	0	0	0.0346939	0.034429	0
novel380_mature	0	0.0224949	0	0.115869	0.179098	0.0799759	0.0459727	0.0726368	0.132469	0	0.106448	0.0780548	0.0838218	0.0689684	0	0	0.034429	0.0792733
novel382_mature	0	0	0	0.502099	0.358197	0.266586	0.229864	0.508457	0.397407	0.255977	0.390309	0.15611	0.125733	0.103453	0	0.0346939	0	0.11891
novel383_mature	0	0.13497	0.0205803	0.0772461	0.179098	0	0.137918	0.0726368	0.0441563	0.0853256	0.0709653	0.117082	0	0.0344842	0.0820298	0.104082	0	0.158547
novel383_star	0	0.0449899	0	0	0	0	0.0459727	0	0	0	0	0	0	0	0	0	0	0
novel384_mature	0.344774	0.607363	0.658569	0.308984	0.447746	0.506514	0.229864	0.254229	0.309094	0.213314	0.177413	0.117082	0.0838218	0.310358	0.0410149	0.0346939	0.172145	0.634186
novel384_star	0	0.0674848	0	0	0	0	0	0	0	0	0	0	0	0	0	0	0	0
novel385_mature	0	0	0	0.154492	0.0895492	0.106635	0.321809	0.0363184	0.132469	0.213314	0.0709653	0.117082	0.0838218	0.137937	0.0820298	0.138776	0.137716	0.158547
novel388_mature	0.0430968	0.0449899	0	1.85391	1.43279	0.879735	2.66642	3.12338	2.91432	3.15705	2.05799	2.849	1.00586	1.62076	1.68161	1.83878	1.48044	1.66474
novel389_mature	0	0	0.144062	0.502099	0.134324	0.373221	0.367782	0.326865	0.48572	0.213314	0.53224	0.234164	0.293376	0.103453	0.410149	0.17347	0.137716	0.0792733
novel389_star	0	0	0	0	0	0	0.0919454	0	0	0	0	0	0	0	0	0.0346939	0.034429	0
novel39_mature	0.0646452	0.112475	0.185222	2.16289	1.65666	1.30627	5.24089	5.55671	5.74032	5.11954	3.54827	4.09787	3.10141	3.276	3.48627	2.8449	2.68546	3.96366
novel39_star	0.0861936	0.13497	0.123482	0.811084	0.985042	0.719783	3.31004	3.01443	2.29613	2.21847	2.37734	3.12219	3.10141	2.24147	2.29683	2.2898	2.10017	2.3782
novel390_mature	0.0646452	0.0449899	0.267543	1.19731	1.20891	0.826418	1.97683	4.24925	2.82601	3.41303	4.2934	3.04414	2.01172	3.68981	3.19916	1.24898	2.65103	2.10074
novel391_mature	0.0861936	0	0.0205803	0.115869	0.0447746	0.0266586	0.0459727	0.0363184	0.0883127	0.0853256	0	0	0	0.103453	0	0	0.034429	0.0792733
novel391_star	0	0	0.0411605	0	0	0	0	0	0	0	0	0	0	0.137937	0	0	0	0
novel392_mature	0	0	0	0.0772461	0.223873	0.186611	0.275836	0.21791	0.397407	0.0426628	0.177413	0.195137	0.167644	0.103453	0.205075	0.0693878	0.137716	0.0396366
novel392_star	0	0	0	0.193115	0.179098	0.133293	0.229864	0.21791	0.0441563	0.0853256	0.0709653	0.0390274	0.0838218	0	0.0820298	0.0693878	0.034429	0.158547
novel393_mature	0.0430968	1.01227	0.555667	0.038623	0	0.559832	0	0.0363184	0.0883127	0	0.0709653	0	0	0	0	0	0	0
novel394_mature	0.12929	0.0674848	0.226383	0.424853	0.626845	0.186611	0.0459727	0.254229	0.0441563	0.0853256	0.0709653	0.0390274	0.0419109	0.0344842	0.0820298	0	0	0.11891
novel395_mature	0	0	0	0	0.0447746	0.133293	0.275836	0.21791	0.220782	0.127988	0.141931	0.0780548	0.125733	0.0344842	0.123045	0.104082	0.137716	0.11891
novel396_mature	0.689549	0.472394	0.329284	0.193115	0.313422	0.453197	0	0.363184	0.0441563	0.29864	0.0709653	0.195137	0.0838218	0.206905	0.0410149	0.104082	0.103287	0.11891
novel396_star	0	0	0	0	0	0	0	0	0	0	0.0354827	0	0	0	0	0	0	0
novel397_mature	0.150839	0.17996	0.0823211	0.347607	0.223873	0.293245	0.321809	0.145274	0.0883127	0	0.0709653	0.15611	0.0838218	0.0689684	0.0410149	0.0693878	0.034429	0.158547
novel397_star	0	0	0	0	0	0	0	0	0	0	0	0	0	0.0344842	0	0.0346939	0	0
novel398_mature	0.0646452	0	0.0411605	0.308984	0.223873	0.239928	0.459727	0.835323	0.441563	0.511954	0.816101	0.546383	0.167644	0.6552	0.369134	0.312245	0.378718	0.11891
novel398_star	0	0	0	0.038623	0.0447746	0	0	0.145274	0	0	0	0	0	0	0	0.0346939	0	0
novel399_mature	0.0430968	0	0	0.0772461	0.134324	0.133293	0.229864	0.326865	0.220782	0.127988	0.0354827	0.195137	0.0419109	0.310358	0.0410149	0.0346939	0.103287	0.0792733
novel399_star	0	0	0	0	0	0.0266586	0	0	0.132469	0.0853256	0.0709653	0.15611	0.0419109	0.103453	0.123045	0	0.103287	0.158547
novel4_star	0	0.0224949	0.0205803	0	0	0	0	0	0	0	0	0	0	0	0	0	0	0
novel40_mature	0.40942	0.697343	0.617408	0.38623	0.268648	0.239928	0.551673	0.363184	0.48572	0.554617	0.638688	0.702493	0.754397	0.482779	0.492179	0.104082	0.378718	0.515276
novel40_star	0.107742	0.17996	0.0411605	0.0772461	0.0895492	0.266586	0.183891	0.181592	0.176625	0.170651	0.141931	0.234164	0.209555	0.241389	0.246089	0.0346939	0.103287	0.158547
novel400_mature	0	0	0.0205803	1.12007	0.626845	0.453197	1.42515	0.980596	1.23638	0.725268	0.674171	0.468329	0.544842	0.172421	0.533194	0.62449	0.206574	0.515276
novel400_star	0	0	0	0	0.0447746	0	0	0	0.176625	0.0426628	0.0354827	0	0.0838218	0	0	0	0	0
novel401_mature	0	0	0	0	0	0	0	0.0726368	0.0441563	0	0.106448	0.0390274	0.125733	0.0344842	0	0.0693878	0	0
novel402_mature	1.24981	0.674848	1.09075	0.463476	0.358197	0.453197	0.735563	0.290547	0.441563	0.170651	0.212896	0.15611	0.0419109	0.103453	0.0410149	0.0346939	0.034429	0.23782
novel402_star	0.40942	0.0899798	0.123482	0.038623	0.0447746	0.0799759	0.0459727	0.108955	0.132469	0	0.0354827	0	0	0	0.0410149	0	0	0.0396366
novel403_mature	0	0	0	0.115869	0	0	0.0459727	0.363184	0.0441563	0.0853256	0.212896	0.195137	0.251466	0.448295	0.123045	0.277551	0.550863	0.436003
novel404_mature	0	0	0	0.154492	0.0447746	0.0533173	0.137918	0.0726368	0.220782	0.127988	0.177413	0.15611	0.0419109	0.172421	0.0820298	0.0693878	0.206574	0.0792733
novel404_star	0	0	0	0	0.0895492	0.0266586	0	0	0	0	0	0	0	0	0	0	0	0
novel405_mature	0	0.0224949	0	0.617968	0.134324	0.159952	0.321809	0.871641	0.618189	0.597279	0.567723	0.273192	0.167644	0.724168	0.328119	0.208163	0.619721	0.515276
novel407_mature	0	0	0	0	0.0447746	0.0533173	0.275836	0.254229	0.220782	0.0426628	0.248379	0.0390274	0.209555	0.241389	0.205075	0.0346939	0.137716	0.277457
novel41_mature	0.689549	0.697343	0.473346	7.22251	5.50728	7.43776	13.2401	9.69701	13.4235	6.05812	4.86112	4.60523	6.66384	4.5864	4.01946	4.05919	2.47888	4.95458
novel41_star	0.0430968	0.0899798	0.0411605	1.39043	0.895492	1.33293	0.643618	0.472139	0.750658	0.213314	0.106448	0.273192	0.0838218	0.103453	0.16406	0.208163	0	0.158547
novel410_mature	0	0	0	0	0	0	0.0919454	0.181592	0	0.170651	0.106448	0.0780548	0.167644	0.310358	0.123045	0.0346939	0.137716	0.0792733
novel411_mature	1.336	1.23722	2.03745	1.08144	1.16414	0.959711	0.965427	2.07015	0.618189	0.554617	0.816101	0.819575	0.335287	0.689684	0.410149	0.416327	0.309861	0.23782
novel411_star	0	0	0	0	0	0	0	0.0363184	0	0	0	0	0	0	0	0	0	0
novel412_mature	0	0	0.0205803	0.154492	0.0895492	0.106635	0.229864	0.108955	0.132469	0.127988	0.0709653	0.0780548	0.0419109	0.275874	0.0820298	0	0.0688579	0.198183
novel412_star	0	0	0	0	0	0	0.137918	0.0726368	0	0	0.0354827	0	0	0	0.0410149	0	0.034429	0
novel413_mature	0.732646	0.562374	0.74089	4.82788	4.65656	6.39807	11.1254	9.37014	12.982	12.1589	12.0286	9.71782	14.8365	7.93136	11.8123	14.2592	8.12523	12.2874
novel413_star	0	0	0	0	0	0	0	0.108955	0	0.0426628	0.0709653	0	0	0	0	0.0693878	0.034429	0
novel414_mature	0.172387	0.224949	0.0205803	0.0772461	0.179098	0.133293	0.0919454	0.145274	0.132469	0.127988	0.0354827	0.117082	0.0419109	0.0344842	0	0	0.034429	0.0792733
novel414_star	0	0	0.0205803	0.502099	0.268648	0.0533173	0.551673	0.326865	0.309094	0.0426628	0.141931	0.0390274	0	0	0.0820298	0.0693878	0.034429	0.11891
novel415_mature	0.0215484	0	0	0.154492	0.223873	0.346562	0.367782	0.21791	0.441563	0.170651	0.141931	0.351246	0.377198	0.241389	0.246089	0.17347	0.103287	0.277457
novel415_star	0	0	0	0.193115	0.0447746	0.106635	0.275836	0.145274	0	0.0853256	0.0709653	0	0.0838218	0.0344842	0.0410149	0	0	0.0792733
novel416_mature	0.12929	0.202454	0.205803	0.193115	0	0.133293	0.275836	0.326865	0.529876	0.0426628	0.0709653	0.0390274	0.0419109	0	0.0410149	0.0693878	0.034429	0.277457
novel416_star	0.366323	0.202454	0.267543	0.038623	0	0	0.137918	0.0726368	0.0441563	0.0853256	0.177413	0	0	0	0	0.0346939	0	0
novel417_mature	0	0	0	0	0	0.0533173	0	0	0	0.0426628	0.0709653	0.117082	0.209555	0.0344842	0.0820298	0.0693878	0.172145	0.0396366
novel417_star	0	0	0	0	0	0.0266586	0.183891	0.0726368	0.0883127	0	0	0	0	0	0.0410149	0.0346939	0.0688579	0.0792733
novel418_mature	0.0215484	0	0	0	0	0	0.229864	0.0363184	0	0	0.106448	0.0390274	0.209555	0.0689684	0	0.208163	0	0.0396366
novel420_mature	0.0646452	0.0449899	0.0205803	0.154492	0.0895492	0	0.275836	0.181592	0.220782	0.170651	0.212896	0.312219	0.46102	0.41381	0.0410149	0.138776	0.241003	0.277457
novel422_mature	0	0	0	0	0.0895492	0.0266586	0	0.108955	0.0883127	0	0.0354827	0	0.0419109	0.172421	0.0820298	0.0346939	0	0
novel423_mature	0	0	0	0.038623	0.179098	0.0266586	0	0	0	0.426628	0	0.195137	0.544842	0.275874	0.451164	0.520409	0.516434	0.11891
novel424_mature	0.107742	0	0.102901	0.0772461	0	0	0.137918	0.0363184	0.0883127	0.0426628	0.0354827	0.0780548	0.125733	0.0689684	0.0410149	0.0346939	0.0688579	0.158547
novel426_mature	0	0	0	0.038623	0.0447746	0.106635	0	0	0	0.170651	0.0709653	0.0390274	0.0838218	0.0689684	0	0.0693878	0	0.0396366
novel429_star	0	0	0	0	0	0.0533173	0	0	0	0	0	0	0	0	0	0	0	0
novel43_mature	0.560258	0.449899	0.349865	1.46768	1.11937	0.719783	1.0114	2.03383	1.10391	1.79184	2.16444	2.30262	0.880129	2.13802	1.18943	1.49184	1.10173	1.03055
novel43_star	0	0.0674848	0	0	0	0	0.0459727	0	0	0	0.0354827	0	0	0.0689684	0	0	0	0.0396366
novel430_mature	0	0	0	0.0772461	0	0	0	0.0363184	0	0.0426628	0.0354827	0	0.0838218	0.0344842	0.0410149	0.138776	0.137716	0.0792733
novel431_mature	0.215484	0.0899798	0.226383	2.16289	1.61189	0.98637	2.89628	3.59552	3.26757	3.45569	3.05151	2.69289	2.80803	1.86215	2.05075	2.67143	2.03131	2.02147
novel432_mature	0.560258	0.382414	0.452766	4.0168	3.44765	2.37262	7.03383	11.8761	8.34555	9.08718	10.3255	9.48365	9.63951	12.1384	8.98227	7.66735	8.46952	9.75061
novel432_star	0	0	0	0	0	0	0.0459727	0	0.0883127	0	0.0709653	0	0	0	0	0	0	0
novel433_mature	2.19794	2.49694	2.61369	3.74643	4.34314	3.75887	7.12577	5.59303	6.09357	4.43693	3.6902	3.82468	4.40065	2.96564	4.22454	4.12857	2.20345	3.09166
novel434_mature	0	0	0.0205803	0.193115	0.0895492	0	0.551673	0.0726368	0.309094	0.383965	0.496757	0.312219	0.838218	0.862105	0.451164	0.138776	0.860724	0.515276
novel434_star	0	0	0	0	0	0	0	0.0363184	0	0	0	0	0	0	0	0	0	0
novel435_mature	0	0.0674848	0.0205803	0.193115	0.134324	0.106635	0.321809	0.363184	0.529876	0.383965	0.212896	0.195137	0.251466	0.379326	0.369134	0.346939	0.241003	0.59455
novel435_star	0	0	0	0	0	0	0	0	0	0.0426628	0	0	0	0	0	0	0	0
novel436_mature	0.0215484	0	0.0411605	0.656592	0.447746	0.213269	1.05737	1.67065	1.10391	0.895919	1.34834	1.20985	0.880129	1.44834	0.943343	0.62449	0.757437	0.71346
novel437_mature	0.107742	0	0.0617408	0	0	0.0799759	0	0	0	0.0853256	0.0354827	0.0390274	0.167644	0.0689684	0.205075	0.208163	0.0688579	0.0792733
novel438_star	0.0215484	0.0224949	0.0823211	0	0	0.133293	0.137918	0.21791	0.0883127	0.810593	0.106448	0.195137	0.293376	0.0689684	0.16406	0.312245	0.137716	0.0792733
novel439_mature	0	0	0	0.038623	0	0	0	0.181592	0.0441563	0	0.106448	0.0390274	0.167644	0.0344842	0	0.0346939	0.034429	0
novel44_mature	0.0646452	0.13497	0.246963	0.695215	0.313422	0.239928	0.367782	0.399502	0.264938	0.597279	0.709653	1.01471	0.838218	0.6552	0.451164	0.17347	0.550863	0.317093
novel44_star	0	0.0224949	0	0	0.0895492	0.186611	0.0919454	0.21791	0.0883127	0.170651	0.319344	0.117082	0.0419109	0.206905	0.123045	0.0693878	0.137716	0.158547
novel441_mature	0	0	0	0.115869	0	0.159952	0.183891	0.326865	0.0883127	0.0426628	0.283861	0.117082	0.125733	0.344842	0.16406	0.104082	0.137716	0.198183
novel444_mature	1.40065	1.25972	1.27598	4.32578	3.08945	4.50531	7.86133	6.02885	7.10917	4.05297	3.93858	4.5662	5.57415	2.37941	3.40424	3.57347	2.6166	5.11313
novel444_star	0	0	0	0	0	0	0	0.0363184	0	0	0	0	0	0.0344842	0.0410149	0	0	0.158547
novel445_mature	0.12929	0.292434	0.0823211	0.270361	0.268648	0.506514	0.735563	0.544776	0.883127	0.554617	0.851584	0.819575	1.59261	0.793136	1.27146	1.17959	1.10173	1.10983
novel445_star	0	0	0	0	0	0	0	0.108955	0	0	0.248379	0	0	0.0689684	0	0	0	0
novel446_mature	0.560258	0.382414	0.617408	0.0772461	0.134324	0.133293	0.0459727	0.0363184	0.176625	0	0	0.0390274	0.0838218	0	0	0.0346939	0.034429	0
novel446_star	0	0.0224949	0	0	0	0	0	0	0	0	0	0	0	0	0	0	0	0
novel447_mature	0.0215484	0.0224949	0	0.0772461	0	0.213269	0.0919454	0.0726368	0.132469	0.213314	0	0.0390274	1.00586	0.344842	0.533194	0.416327	0.275432	0.35673
novel448_mature	0.0646452	0.0899798	0.164642	0.0772461	0.223873	0.319904	0.5057	0.290547	0.441563	0.29864	0.567723	0.273192	0.586753	0.241389	0.16406	0.693878	0.137716	0.673823
novel448_star	0	0.0449899	0	0.038623	0	0	0	0	0	0	0.0354827	0	0	0	0.123045	0.0693878	0	0
novel449_mature	0.0430968	0.0899798	0.0617408	0.154492	0.0895492	0.133293	0.0919454	0.21791	0.176625	0.0426628	0.0354827	0.0780548	0.0419109	0.0344842	0	0	0.103287	0
novel45_mature	0.0646452	0	0	0.038623	0.0447746	0.0799759	0.183891	0.21791	0.0883127	0.29864	0.248379	0.0780548	0.0838218	0.103453	0.123045	0.242857	0.034429	0.35673
novel45_star	0.0646452	0.0449899	0	0.463476	0.134324	0.159952	1.42515	0.726368	0.971439	1.70651	1.029	1.01471	0.963951	0.6552	1.18943	1.31837	0.964011	0.83237
novel451_mature	0.150839	0.157465	0.205803	0.540722	0.626845	0.479856	1.33321	1.81592	1.32469	0.767931	0.780619	1.24888	0.544842	0.586231	0.943343	0.381633	0.241003	0.673823
novel451_star	0	0	0	0	0	0	0	0	0	0	0	0	0.0419109	0.0344842	0	0	0	0
novel454_mature	0.0215484	0.269939	0.185222	8.30395	6.26845	7.4111	9.05663	7.5179	9.18452	6.91138	5.35788	6.79076	4.77784	4.41398	4.6757	4.12857	2.68546	6.42114
novel454_star	0	0	0.0205803	0	0	0	0	0	0	0	0	0	0	0	0	0	0	0
novel455_mature	0.150839	0	0.144062	0.0772461	0	0.133293	0.0919454	0.0363184	0.220782	0.0853256	0.0709653	0	0.0419109	0.103453	0.0820298	0.17347	0.0688579	0.11891
novel456_mature	0	0	0	0.038623	0.179098	0.106635	0.137918	0.0726368	0.0883127	0.255977	0.0709653	0.351246	0.167644	0.241389	0.369134	0.62449	0.0688579	0.158547
novel457_mature	0.193936	0.0674848	0.288124	0.115869	0.0895492	0.0799759	0.367782	0.0726368	0.309094	0.0426628	0.0354827	0.0390274	0.125733	0.0689684	0	0	0	0.0396366
novel457_star	0	0.0224949	0.0411605	0.038623	0	0	0.0459727	0	0	0	0	0.0780548	0.0419109	0	0	0	0	0
novel459_mature	0.12929	0.0224949	0.288124	0.0772461	0.134324	0.0266586	0.137918	0.21791	0.176625	0.127988	0.0709653	0.0780548	0	0.0344842	0	0	0.103287	0
novel459_star	0.150839	0.0224949	0.288124	0.115869	0.0447746	0	0.137918	0.108955	0.0441563	0.170651	0.106448	0	0	0.0344842	0	0	0.034429	0.11891
novel46_mature	0.0646452	0.0899798	0.164642	0.115869	0.179098	0.186611	0.367782	0.581094	0.574032	1.79184	1.06448	1.20985	1.71835	2.48286	2.62495	2.98368	1.96245	3.13129
novel46_star	0.0430968	0	0	0	0	0	0	0.0363184	0.0441563	0.0426628	0.0354827	0	0.0838218	0.137937	0.287104	0.0346939	0.275432	0.0792733
novel460_mature	0	0	0.0411605	0.0772461	0.0447746	0.0266586	0.183891	0.0363184	0.0883127	0	0.283861	0.15611	0.209555	0.137937	0.0410149	0.242857	0.0688579	0.277457
novel460_star	0	0	0	0	0.0447746	0	0.0459727	0.0363184	0.0441563	0.0853256	0.141931	0.0780548	0.125733	0.0689684	0.205075	0.0693878	0.206574	0.11891
novel461_mature	0.883485	0.922293	0.905532	0.88833	1.07459	0.613149	0.919454	0.799004	0.706501	0.341303	0.390309	0.195137	0.335287	0.241389	0.123045	0.242857	0.34429	0
novel462_mature	3.18916	2.72189	2.26383	2.58774	1.56711	4.29204	2.98823	2.14278	4.1507	0.938582	1.029	1.13179	1.08968	0.448295	1.39451	0.79796	0.99844	1.07019
novel462_star	5.06387	4.79142	2.9224	0.579345	0.537295	0.799759	0.735563	0.435821	0.706501	0.127988	0.0354827	0.0780548	0.293376	0.0344842	0.0410149	0.0346939	0	0
novel465_star	0	0	0	0	0	0	0.0459727	0	0	0	0	0	0.0419109	0.0344842	0	0	0	0
novel466_mature	0	0	0	0	0	0	0.0919454	0.108955	0.0883127	0	0.0709653	0.117082	0.0419109	0.241389	0.369134	0.0693878	0.103287	0
novel466_star	0	0	0	0	0	0	0	0	0	0	0	0	0	0.0344842	0	0	0	0
novel467_mature	0	0.0224949	0	0.038623	0	0	0.0459727	0.0363184	0.0441563	0.170651	0.141931	0.390274	0.712486	0.379326	1.18943	0.832654	0.895153	1.07019
novel468_mature	0.0861936	0.0224949	0.0823211	0.038623	0.0447746	0.239928	0.0919454	0.0363184	0.220782	0.170651	0.0354827	0.234164	0.293376	0.206905	0.451164	0.17347	0.0688579	0.158547
novel469_mature	0.0430968	0.0449899	0.0411605	0.115869	0.0895492	0.133293	0.183891	0.0363184	0.309094	0	0.0709653	0.0780548	0.0419109	0	0.0820298	0.0693878	0.034429	0.158547
novel47_mature	0	0.0674848	0.0205803	1.23594	1.11937	0.506514	1.47113	3.08706	1.89872	2.30379	3.72568	2.88803	3.0595	5.17263	3.73236	3.9898	3.4429	3.32948
novel47_star	0	0.0224949	0.0205803	0.540722	0.447746	0.213269	0.689591	0.690049	0.48572	0.682605	1.06448	0.74152	0.586753	1.17246	0.820298	0.693878	1.17058	0.753096
novel470_mature	0	0	0	0.0772461	0.134324	0.0266586	0.0459727	0.0363184	0	0.170651	0.0709653	0.117082	0.0419109	0.0344842	0.123045	0.138776	0.034429	0.0792733
novel471_mature	0.0430968	0	0	0.038623	0.0447746	0.106635	0.183891	0.0363184	0.0883127	0.213314	0.141931	0.0780548	0.251466	0.172421	0.369134	0.346939	0.275432	0.23782
novel473_mature	0.926581	0.674848	0.864371	0.695215	0.671619	0.479856	1.14932	1.34378	0.750658	1.27988	1.17093	0.89763	0.628664	1.20695	0.492179	1.00612	0.723008	0.59455
novel473_star	4.18039	3.9816	4.05431	0.695215	0.716394	0.773101	0.321809	0.399502	0.397407	0.426628	0.248379	0.351246	0.335287	0.310358	0.246089	0.0693878	0.275432	0.317093
novel476_mature	0.12929	0.112475	0.185222	1.69941	1.25369	1.11966	2.34461	3.84975	2.51691	2.30379	1.95155	2.38067	1.59261	2.44838	1.27146	1.00612	2.10017	2.85384
novel476_star	0.0861936	0	0.0205803	1.54492	0.805943	0.506514	1.56307	1.63433	0.883127	0.981245	1.49027	0.624438	1.17351	1.00004	0.615224	1.07551	0.929582	0.951279
novel477_mature	0	0.157465	0.0617408	0.154492	0.0895492	0.666466	0.183891	0.181592	0.441563	0.127988	0.177413	0.195137	0.0419109	0.103453	0.0820298	0.0346939	0.034429	0.198183
novel479_mature	0	0.0674848	0.0617408	0.193115	0.313422	0.0533173	0.367782	0.21791	0.0883127	0.383965	0.390309	0.273192	0.125733	0.41381	0.615224	0.0693878	0.688579	0.158547
novel479_star	0	0	0.0411605	0	0	0	0	0	0.0441563	0	0	0	0	0	0	0	0.034429	0
novel48_mature	0	0	0.0411605	0.0772461	0.223873	0.0533173	0.0459727	0.363184	0.176625	0.29864	0.283861	0.195137	0.0838218	0.206905	0.0820298	0.277551	0.275432	0.198183
novel48_star	0.150839	0.0899798	0.349865	0.308984	0.358197	0.213269	0.275836	0.326865	0.397407	0.341303	0.461275	0.234164	0.0419109	0.275874	0.369134	0.104082	0.103287	0.198183
novel481_mature	0	0	0.0411605	0	0.0895492	0.0266586	0.0459727	0.0363184	0.0441563	0.0426628	0.0354827	0.0780548	0.125733	0.172421	0.0410149	0.17347	0.172145	0.158547
novel482_mature	0	0	0	0	0.179098	0	0.137918	0.435821	0.132469	0.213314	0.0709653	0.0780548	0.167644	0.310358	0	0	0.206574	0.0396366
novel483_mature	0	0	0	0.0772461	0.0447746	0.106635	0	0.181592	0.0883127	0.0853256	0.106448	0.15611	0.125733	0.172421	0.16406	0.0693878	0.137716	0.396366
novel484_mature	0	0	0	0.193115	0.0447746	0.0533173	0.137918	0.108955	0.132469	0.0426628	0.0709653	0.0390274	0	0	0	0	0.0688579	0
novel484_star	0	0	0	0	0	0	0.0459727	0	0	0	0.0354827	0	0	0	0	0	0	0
novel486_mature	0	0	0.0411605	0.347607	0.313422	0.0533173	0.275836	0.326865	0.220782	0.0426628	0.0709653	0.0390274	0.125733	0.0344842	0.0410149	0	0.103287	0.0792733
novel487_mature	0.107742	0.0674848	0.0617408	0.0772461	0.0447746	0.39988	0.137918	0.181592	0.441563	0.0426628	0.106448	0.195137	0.209555	0.0689684	0.205075	0.0346939	0.137716	0.158547
novel488_mature	10.8173	14.9366	21.8357	39.9362	130.026	45.6129	34.1118	41.6572	34.3536	46.4171	64.472	38.3249	19.4886	35.5877	32.1147	15.5082	15.2865	13.0405
novel49_mature	0.624904	0.337424	0.617408	2.74224	2.86558	1.78613	3.72379	6.13781	3.44419	3.28504	3.93858	3.51246	2.13746	3.62084	3.07612	2.8449	2.78875	2.45747
novel49_star	0.0861936	0	0.102901	0.38623	0.313422	0	0.137918	0.508457	0.353251	0.213314	0.283861	0.234164	0.251466	0.344842	0.16406	0.17347	0.206574	0.277457
novel491_mature	0.581807	0.202454	0.308704	0.270361	0.134324	0.319904	0.275836	0.254229	0.309094	0	0.248379	0.117082	0.0419109	0.0344842	0.0410149	0.0346939	0.137716	0.11891
novel492_mature	0.0861936	0.0449899	0.205803	0.115869	0.134324	0.133293	0.183891	0.399502	0.264938	0.0426628	0.141931	0.117082	0.0838218	0.206905	0.0410149	0.0346939	0.0688579	0.0396366
novel493_mature	0.150839	0	0.0823211	0.115869	0.0447746	0.0533173	0.183891	0.181592	0	0.0426628	0.0354827	0	0	0	0	0	0.034429	0
novel493_star	0	0	0.0205803	0	0	0	0	0	0	0	0	0	0	0	0	0	0	0
novel494_mature	0.0430968	0.0224949	0.0617408	0.038623	0	0.133293	0	0	0.176625	0	0	0.0780548	0.125733	0.137937	0.205075	0.0693878	0.241003	0.198183
novel495_mature	0	0	0	0	0.134324	0.0266586	0.137918	0.108955	0.132469	0.0426628	0.0354827	0	0.167644	0.103453	0.0820298	0.0346939	0	0.11891
novel495_star	0.0646452	0	0.0411605	0	0.0447746	0	0	0.0363184	0	0	0.0354827	0	0.0419109	0	0	0	0.034429	0
novel496_mature	0	0	0	0.038623	0	0	0	0.0363184	0	0.0426628	0	0	0.209555	0.206905	0.0820298	0.242857	0.137716	0.23782
novel496_star	0	0	0	0	0	0	0	0	0	0	0	0	0.0838218	0	0.0410149	0	0	0.0396366
novel5_mature	0.0646452	0.0674848	0	1.04282	1.25369	0.693125	2.11475	1.52537	1.413	5.5035	3.6902	5.07356	4.31682	3.276	3.97845	1.80408	2.10017	4.51858
novel5_star	0.732646	1.59714	1.04959	0.849707	0.761169	1.30627	0.597645	0.508457	0.750658	0.341303	0.603205	0.273192	0.251466	0.344842	0.574209	0.728572	0.309861	0.554913
novel50_mature	0.0430968	0.0449899	0.144062	0.308984	0.268648	0.266586	0.643618	1.05323	0.794814	0.469291	0.496757	0.546383	0.419109	0.724168	0.328119	0.312245	0.516434	0.436003
novel50_star	0	0	0.0617408	0.154492	0.358197	0.186611	0.275836	0.399502	0.397407	0.597279	0.283861	0.351246	0.0419109	0.172421	0.205075	0.0346939	0.137716	0.0396366
novel500_mature	0	0.0899798	0.0411605	0	0	0.0533173	0.0919454	0.0363184	0.0883127	0.127988	0.0709653	0	0.251466	0.241389	0.0820298	0.104082	0	0.198183
novel502_mature	0.0430968	0.472394	0.267543	0.579345	0.850718	2.29264	1.14932	0.544776	1.19222	1.96249	0.248379	0.74152	5.19695	1.75869	5.37295	3.74694	1.85916	2.3782
novel506_mature	0.0430968	0.13497	0.185222	0.270361	0.0447746	0.0533173	0.183891	0.363184	0.220782	0.127988	0.141931	0.195137	0.0838218	0.103453	0.0820298	0.104082	0.034429	0.23782
novel506_star	0	0	0	0	0	0	0.0459727	0.0726368	0	0	0	0	0	0	0.0820298	0	0	0
novel507_mature	0.0215484	0.0449899	0.102901	0.038623	0.223873	0.0799759	0.0459727	0.108955	0.132469	0.170651	0.354827	0	0.0419109	0.137937	0	0	0.103287	0.0396366
novel507_star	0.0215484	0.157465	0.0823211	0.038623	0.0447746	0	0	0.254229	0.132469	0	0.0709653	0.117082	0.0419109	0.103453	0	0.0346939	0.034429	0.0396366
novel508_mature	0.0430968	0.0899798	0	0.115869	0.134324	0.159952	0.137918	0	0.0883127	0.255977	0	0.15611	0.92204	0.379326	1.59958	0.867348	0.447576	0.71346
novel51_mature	0.732646	0.247444	0.493926	0.695215	0.537295	0.266586	0.597645	0.980596	0.441563	0.213314	0.425792	0.468329	0.125733	0.310358	0.287104	0.0693878	0.241003	0.158547
novel51_star	0.0430968	0.0899798	0.123482	0.115869	0.0447746	0.0533173	0	0	0	0	0	0	0	0	0	0	0.034429	0
novel511_mature	0.12929	0.224949	0.329284	0.154492	0.179098	0.0533173	0.0459727	0.145274	0.176625	0.213314	0.0709653	0.0390274	0	0	0.0410149	0	0	0
novel511_star	0	0	0	0	0	0	0.0919454	0	0	0	0.0709653	0	0	0	0	0	0	0
novel513_mature	1.07742	0.517384	0.864371	5.56172	4.96998	4.21207	14.9871	14.1642	14.7041	20.5635	17.7768	14.6743	21.5422	19.6215	18.8669	25.7776	20.9328	21.2056
novel514_mature	0.0646452	0.0449899	0.0411605	1.15869	1.11937	1.11966	4.22949	2.7602	4.06238	4.22362	3.01603	2.88803	5.61606	3.75878	4.34758	2.60204	2.6166	4.7564
novel515_mature	0	0	0.123482	0.0772461	0	0.186611	0.137918	0.0726368	0	0.0853256	0.0354827	0.0390274	0.0419109	0.0344842	0.123045	0.138776	0.034429	0.11891
novel515_star	0	0	0	0	0	0	0	0	0	0.0426628	0	0	0	0	0	0	0	0
novel516_mature	0	0	0	0	0.0895492	0.106635	0.0919454	0.0726368	0.0883127	0	0.0354827	0	0.0419109	0	0.123045	0.0346939	0.034429	0
novel517_mature	0.0215484	0.157465	0.0823211	0.772461	0.671619	0.506514	1.79294	2.28806	1.67794	2.00515	1.49027	1.09277	1.34115	1.58627	2.00973	1.87347	1.72145	1.9422
novel517_star	0.0215484	0.0224949	0	0	0	0.106635	0.0919454	0.181592	0.0441563	0.0426628	0.141931	0.195137	0.0838218	0.137937	0.0820298	0.0346939	0.034429	0.11891
novel518_mature	0.861936	1.7771	1.1525	1.62217	1.20891	0.879735	1.0114	1.52537	1.45716	1.19456	1.24189	1.05374	1.38306	0.517263	1.96872	0.485715	0.723008	1.10983
novel518_star	0	0	0	0	0	0	0	0	0	0	0	0	0	0	0	0	0.034429	0
novel52_mature	0	0.0224949	0.102901	0.231738	0.447746	0.319904	0.597645	0.835323	0.264938	0.895919	1.13545	1.17082	0.670575	0.724168	0.656239	0.208163	0.309861	0.792733
novel52_star	0.0215484	0.0674848	0	0.038623	0.134324	0.106635	0.0459727	0.0726368	0.0441563	0	0	0.0390274	0	0.103453	0	0	0.034429	0
novel520_mature	0.150839	0	0	0.0772461	0	0.0533173	0.0459727	0.0363184	0.0441563	0	0	0.0780548	0.125733	0	0	0.0346939	0.034429	0.0792733
novel520_star	0	0	0	0	0	0	0	0	0	0	0.0354827	0	0	0	0	0	0	0
novel521_mature	0	0	0	0	0	0	0.137918	0.0363184	0	0.0853256	0.0354827	0.117082	0	0.0344842	0.123045	0.0346939	0	0.0792733
novel522_mature	0.0215484	0.0449899	0.0617408	1.08144	0.850718	0.959711	1.19529	1.45274	1.32469	1.19456	1.09996	1.36596	0.586753	1.48282	0.943343	0.79796	0.65415	0.990916
novel523_mature	0.0646452	0.449899	0.226383	0.270361	0.134324	0.106635	0.0919454	0.145274	0	0.0426628	0.0709653	0	0	0.172421	0	0.0346939	0	0.0792733
novel525_mature	0	0	0	0.038623	0.134324	0.0266586	0.0919454	0.108955	0.0883127	0.0853256	0.0354827	0.117082	0.0419109	0	0.0410149	0	0.103287	0.0792733
novel526_mature	0	0.0224949	0.0205803	0	0.0447746	0.0266586	0	0.0363184	0	0.0426628	0	0.0390274	0	0.0344842	0.0410149	0.0346939	0	0
novel527_mature	0.0215484	0	0	0.038623	0.0447746	0.0266586	0.0459727	0	0.0883127	0.0426628	0.0354827	0	0.251466	0.0689684	0.123045	0.0346939	0.0688579	0
novel528_mature	0.0861936	0.0224949	0.144062	0.038623	0	0.0266586	0.0919454	0.0363184	0.220782	0	0	0.0780548	0	0	0.0820298	0	0	0
novel528_star	0.0646452	0	0	0	0.134324	0	0	0	0.176625	0	0.0709653	0	0	0	0	0	0	0
novel53_mature	0.0646452	0.17996	0.164642	1.66079	1.02982	0.959711	4.22949	5.22985	4.45979	6.05812	6.3514	4.5662	4.86167	5.58644	5.90615	3.74694	5.99064	5.50949
novel53_star	0.193936	0.157465	0.288124	0.540722	1.02982	0.639807	1.88488	4.10398	2.1195	4.35161	4.57726	3.66857	3.39478	5.00021	3.93743	1.31837	4.85448	4.91494
novel531_mature	0	0.0449899	0.0411605	0	0.179098	0.239928	0.275836	0.508457	0.176625	1.06657	0.780619	0.74152	0.92204	0.689684	0.574209	0.728572	0.585292	0.47564
novel531_star	0	0	0	0	0	0	0	0	0	0	0	0	0	0.0344842	0	0	0.0688579	0
novel537_mature	0	0	0	0.154492	0	0	0.137918	0.290547	0.176625	0.127988	0.0709653	0	0	0.103453	0	0.0346939	0.034429	0
novel539_mature	0	0	0	0.0772461	0.134324	0	0.0919454	0	0.0883127	0	0.0709653	0.0780548	0	0	0.0410149	0.0693878	0.103287	0.0792733
novel539_star	0	0	0	0	0	0	0	0	0	0	0	0	0	0	0	0.0346939	0	0
novel54_mature	0.0430968	0.13497	0.0205803	0.308984	0.0895492	0.0533173	0.229864	0.435821	0	0.511954	0.177413	0.117082	0.293376	0.241389	0.287104	0.242857	0.103287	0.11891
novel54_star	0.107742	0	0.0205803	0.231738	0.313422	0.0799759	0.643618	0.435821	0.220782	0.255977	0.212896	0.351246	0.335287	0.241389	0.205075	0.0693878	0.0688579	0.277457
novel540_mature	0	0	0	0.231738	0.268648	0.0533173	0.0459727	0.290547	0.0441563	0	0.0709653	0.117082	0.0419109	0.0344842	0.0820298	0.0346939	0.103287	0
novel540_star	0	0	0	0	0	0	0	0	0	0	0	0	0	0.0344842	0	0	0	0
novel541_mature	0	0.0224949	0	0	0	0	0	0.0363184	0	0.170651	0	0	0.167644	0.0689684	0.205075	0.0346939	0.103287	0.0792733
novel542_mature	0.12929	0.0674848	0.0205803	0	0.179098	0.0266586	0.229864	0.181592	0.176625	0	0	0.117082	0.209555	0.103453	0.16406	0.17347	0.103287	0.158547
novel542_star	0	0	0	0	0	0.0266586	0	0	0	0	0	0	0	0	0	0	0	0
novel543_mature	0	0	0.0205803	0.038623	0	0	0.0919454	0.0363184	0.176625	0.0426628	0	0.0390274	0	0.103453	0	0	0	0
novel545_mature	0.0646452	0.247444	0.0617408	3.47607	2.28351	4.13209	5.28686	3.66816	5.43123	3.83965	3.29989	2.57581	3.60434	1.62076	2.748	2.53265	0.99844	2.49711
novel545_star	0.0430968	0	0	0	0	0.0266586	0	0	0	0	0	0	0	0	0	0	0	0.0396366
novel546_star	0	0	0.0617408	0.115869	0.0447746	0.0799759	0.873482	0.617412	0.353251	0.469291	0.212896	0.429301	0.377198	0.482779	0.451164	0.17347	0.309861	0.83237
novel547_mature	0	0	0	0.0772461	0.0895492	0.0533173	0.0459727	0	0	0.0426628	0	0	0.167644	0.206905	0.246089	0.208163	0.137716	0.277457
novel547_star	0	0	0	0	0	0	0	0	0	0.0853256	0	0	0	0	0	0	0	0
novel548_mature	0	0	0.0411605	0.038623	0.0895492	0	0.0919454	0	0	0.170651	0	0.0390274	0.586753	0.482779	0.451164	0.485715	0.0688579	0.198183
novel549_mature	0.0430968	0.0449899	0.123482	1.42905	0.895492	0.879735	2.0228	1.01691	2.34029	1.23722	1.27738	0.89763	1.38306	0.793136	1.06639	1.24898	0.723008	1.07019
novel549_star	0	0	0	0	0	0	0	0	0	0.0426628	0	0	0	0	0	0	0	0
novel55_mature	0.668	0.427404	0.76147	1.39043	0.850718	0.453197	1.10335	1.52537	0.706501	0.767931	0.709653	0.351246	0.167644	0.379326	0.369134	0.17347	0.413147	0.515276
novel55_star	1.14207	0.517384	1.11133	2.08564	1.11937	0.479856	1.10335	1.01691	0.750658	0.810593	0.567723	0.351246	0.167644	0.172421	0.205075	0.346939	0.137716	0.158547
novel550_mature	0.0215484	0.0449899	0.185222	0.0772461	0	0	0.0919454	0.181592	0.309094	0.127988	0.0354827	0	0	0	0	0	0.0688579	0
novel550_star	0.0646452	0.337424	0.246963	0.38623	0.134324	0.133293	0.0459727	0.21791	0.132469	0.0853256	0.0709653	0.312219	0.0419109	0.0344842	0.0820298	0.0346939	0.0688579	0.0792733
novel553_mature	2.13329	1.84459	2.73718	2.24014	1.20891	1.67949	1.56307	1.74328	2.64938	1.10923	0.745136	0.74152	0.293376	0.517263	0.410149	0.17347	0.34429	0.59455
novel553_star	0	0	0	0	0	0.0266586	0	0.0363184	0	0	0	0	0	0	0	0	0	0
novel554_mature	0.0215484	0	0	0.695215	0.313422	0.319904	0.367782	0.653731	1.05975	0.469291	0.958032	0.351246	0.335287	1.00004	0.738268	1.07551	0.550863	0.634186
novel555_mature	0	0	0	0.038623	0	0	0.0459727	0	0.0883127	0.0426628	0.106448	0.195137	0.0419109	0.206905	0.123045	0.0693878	0.0688579	0
novel555_star	0	0	0	0	0	0	0	0	0	0.0426628	0	0	0	0	0	0	0	0
novel556_mature	0.0215484	0	0.0205803	0.115869	0	0.133293	0	0	0.0883127	0.213314	0	0.312219	0.628664	0.379326	0.820298	0.381633	0.275432	0.277457
novel557_mature	0.258581	0.112475	0.0617408	0.038623	0.0895492	0.159952	0.321809	0.0363184	0.353251	0.127988	0.0709653	0.0780548	0.167644	0	0.16406	0.0346939	0	0.0396366
novel559_mature	0	0	0	0	0.0447746	0.0533173	0	0.0726368	0.264938	0.0426628	0.106448	0	0.293376	0.172421	0	0	0.137716	0.23782
novel561_mature	0.107742	0	0.0411605	0.038623	0	0	0	0	0.0441563	0	0	0	0.0419109	0	0	0	0	0
novel562_mature	0.0861936	0.202454	0.185222	0.347607	0.223873	0.186611	0.413754	0.290547	0.264938	0.170651	0.141931	0.117082	0.0838218	0.448295	0.328119	0.208163	0.172145	0.198183
novel563_mature	0.0215484	0	0.0205803	0.115869	0.179098	0.186611	0.459727	0.435821	0.309094	0.0853256	0.106448	0.273192	0.209555	0.206905	0.123045	0	0.137716	0.0396366
novel563_star	0	0	0	0	0	0	0	0	0	0	0	0	0	0.0344842	0	0	0.034429	0
novel564_mature	0	0.0674848	0	0.347607	0.447746	0.266586	0.827509	1.70696	0.883127	1.57852	1.98703	1.75623	1.63453	2.37941	1.23045	0.659184	1.92802	1.66474
novel564_star	0	0	0.0411605	0	0.0895492	0	0	0	0.0883127	0	0	0	0	0	0	0	0	0
novel566_mature	0.107742	0.0674848	0.0617408	0.154492	0	0.346562	0.137918	0.21791	0.441563	0	0.177413	0.0780548	0.209555	0.0689684	0.123045	0.0346939	0.034429	0.158547
novel567_mature	0	0	0	0.038623	0.0447746	0.0799759	0.229864	0.254229	0	0.0426628	0.177413	0.117082	0.0838218	0.172421	0.16406	0.104082	0.103287	0.0792733
novel568_mature	0.0646452	0.0899798	0	0	0	0.0533173	0.0459727	0	0.0883127	0	0	0.0390274	0.125733	0	0.0410149	0	0	0
novel569_mature	0.0430968	0.0674848	0.0205803	0.038623	0.0447746	0.186611	0	0.0363184	0.264938	0.0853256	0	0	0	0	0.0410149	0	0.034429	0.0792733
novel57_mature	0	0.0224949	0.0823211	1.0042	1.02982	0.373221	1.56307	1.34378	1.45716	0.554617	0.993514	0.74152	0.586753	0.620716	0.451164	0.589796	0.413147	0.436003
novel57_star	0	0	0	0.038623	0.179098	0.133293	0.137918	0.399502	0.176625	0.0853256	0.248379	0.0390274	0.251466	0.0344842	0.123045	0.17347	0.206574	0.0792733
novel570_mature	0.603355	0.539879	1.13191	5.48447	6.22367	3.97214	4.87311	6.17412	5.43123	9.25783	10.5738	14.5962	10.5616	6.93132	9.6385	2.60204	8.74495	6.02477
novel570_star	0	0.0449899	0	0	0	0	0	0	0	0	0	0	0	0	0	0	0	0
novel571_mature	0.172387	0.269939	0.0823211	0	0.0895492	0.0799759	0	0	0	0.341303	0.0709653	0.15611	1.04777	0.379326	0.451164	0.659184	0.34429	0.396366
novel572_mature	0.0430968	0.0449899	0.0411605	0	0.0895492	0.0533173	0.183891	0.0363184	0.0883127	0.255977	0.106448	0.312219	0.251466	0.137937	0.16406	0.485715	0.275432	0.396366
novel573_mature	0	0	0	0	0.179098	0.0266586	0.0919454	0.0726368	0.0441563	0.426628	0.0709653	0.0780548	0.335287	0.379326	0.0820298	0.0693878	0.137716	0.35673
novel574_mature	0	0	0	0	0.0895492	0.106635	0.0459727	0.0363184	0	0	0.0709653	0	0.0419109	0.0344842	0.0410149	0	0	0
novel575_mature	0	0.17996	0.0411605	0.115869	0.0447746	0.346562	0	0.145274	0.220782	0.0426628	0.0709653	0.117082	0.125733	0.0344842	0.123045	0.138776	0.103287	0.0792733
novel576_mature	0.0215484	0	0	0	0.0447746	0.159952	0	0.0363184	0.132469	0.213314	0.141931	0.0780548	0.125733	0.103453	0.123045	0.17347	0	0.35673
novel576_star	0	0	0	0	0.0447746	0	0	0.0726368	0.0883127	0	0	0	0	0	0	0	0	0.0792733
novel577_mature	0	0	0	0.038623	0.0447746	0.0266586	0.0459727	0.363184	0.176625	0.383965	0.248379	0.0780548	0.251466	0.482779	0.246089	0.0693878	0.172145	0.277457
novel58_mature	0.107742	0.202454	0.205803	0.617968	0.716394	0.239928	0.781536	1.19851	0.750658	0.767931	0.319344	0.624438	0.586753	1.20695	0.943343	0.902041	0.895153	0.792733
novel58_star	0	0	0.0411605	0	0	0.0266586	0.0459727	0.145274	0	0.213314	0	0	0	0.0344842	0	0.0693878	0	0
novel6_mature	1.48684	1.66463	1.60526	16.9941	17.3278	25.619	43.6741	29.0547	41.9927	49.5315	43.5372	44.6864	65.2134	34.4497	50.9815	42.0143	32.9141	41.0239
novel6_star	0	0.0449899	0.0411605	0.115869	0	0.0799759	0.0459727	0.108955	0	0.0426628	0	0.117082	0	0	0.0820298	0.0693878	0	0.0792733
novel61_mature	0	0.0899798	0	0.0772461	0.223873	0.0266586	0.367782	1.3801	0.441563	0.895919	0.851584	0.858602	1.00586	1.34488	1.18943	1.63061	1.41159	1.03055
novel61_star	0	0.0449899	0	0.038623	0.0447746	0.106635	0.183891	0.181592	0.132469	0.127988	0.0354827	0.117082	0.0838218	0.172421	0.16406	0.138776	0.241003	0.23782
novel63_mature	0.107742	0.0899798	0	0.038623	0.0895492	0.0266586	0.0919454	0.108955	0	0	0.248379	0.117082	0.251466	0.103453	0.287104	0.277551	0.0688579	0.23782
novel63_star	0	0	0	0.038623	0	0	0.0459727	0	0	0.0426628	0	0	0.0419109	0.103453	0	0.0346939	0	0
novel64_mature	0.0430968	0.0674848	0.185222	0.811084	0.761169	0.746442	0.873482	1.52537	0.706501	1.66385	1.24189	0.74152	0.419109	1.3104	0.492179	0.485715	1.10173	0.317093
novel64_star	0	0	0	0	0	0	0	0	0.0441563	0	0.0709653	0	0	0.0689684	0	0	0.034429	0
novel65_mature	0.0430968	0	0	0.231738	0.268648	0.266586	0.413754	0.653731	0.529876	0.213314	0.354827	0.273192	0.125733	0.137937	0.0410149	0.138776	0.275432	0.11891
novel65_star	0.0215484	0	0	0.193115	0.268648	0.133293	0.183891	0.835323	0.574032	0.341303	0.745136	0.429301	0.0419109	0.310358	0.246089	0.17347	0.378718	0.396366
novel66_mature	0.0215484	0.0449899	0	0.38623	0.447746	0.346562	1.74696	1.01691	1.10391	0.938582	0.53224	1.05374	1.21542	1.62076	1.1074	0.936735	0.895153	0.911643
novel66_star	0	0.0224949	0	0.038623	0.268648	0.0799759	0.229864	0.290547	0.220782	0.255977	0.177413	0.429301	0.167644	0.241389	0.123045	0.0693878	0.275432	0.277457
novel67_mature	0.0215484	0	0.0823211	1.58354	0.985042	0.933053	2.66642	1.88856	2.47275	2.04782	1.77413	1.48304	2.97568	1.82766	1.6406	1.83878	1.72145	1.78365
novel67_star	0	0	0	0.270361	0.0447746	0.0266586	0.183891	0.254229	0	0	0.0709653	0.0780548	0.0419109	0.103453	0.0820298	0.0693878	0.103287	0.0792733
novel69_mature	0.668	0.427404	1.27598	0.502099	0.626845	0.533173	0.643618	0.835323	0.927283	1.23722	0.53224	0.546383	0.46102	0.448295	0.246089	0.589796	0.378718	0.35673
novel69_star	0	0	0.185222	0.347607	0.223873	0.159952	0.551673	0.254229	0.529876	0.383965	0	0.468329	0.0838218	0.206905	0.123045	0.0346939	0.103287	0
novel7_mature	0.172387	0.202454	0.308704	7.22251	7.34304	5.57166	14.0677	13.8373	11.569	10.6657	10.3609	9.91295	8.25645	6.1037	8.16197	7.3898	5.57749	7.92733
novel7_star	0	0.0224949	0	0.347607	0.402972	0.266586	0.643618	0.871641	0.662345	0.29864	0.496757	0.234164	0.209555	0.103453	0.16406	0.0346939	0	0.23782
novel70_mature	0.0215484	0	0.0205803	0.270361	0.358197	0.106635	0.413754	0.726368	0.309094	0.938582	0.958032	0.819575	0.335287	0.448295	0.574209	0.208163	0.619721	0.35673
novel70_star	0	0	0	0	0	0	0.0459727	0.108955	0	0.0853256	0.141931	0.117082	0.125733	0.103453	0	0.104082	0.0688579	0.23782
novel73_mature	0.0646452	0.0674848	0.164642	1.08144	1.61189	1.43957	2.98823	3.26865	4.23901	5.07687	2.83861	2.69289	4.52638	2.44838	4.3886	3.74694	2.3756	1.14946
novel73_star	0	0	0	0	0	0	0	0	0	0	0	0	0	0	0.0410149	0	0.034429	0
novel75_mature	0	0.112475	0	0.656592	0.537295	0.613149	1.37918	1.41642	1.63378	0.810593	0.816101	0.89763	0.838218	1.17246	0.820298	0.346939	0.895153	0.911643
novel75_star	0	0	0	0.0772461	0.0447746	0	0.137918	0.0726368	0	0.0426628	0.0354827	0.0780548	0.0838218	0.0344842	0.0820298	0.17347	0	0.198183
novel77_mature	0	0.0674848	0.0205803	0.656592	0.313422	0.186611	0.5057	1.34378	0.662345	1.45054	2.12896	1.40499	0.92204	2.00008	1.68161	1.04082	1.75588	1.6251
novel77_star	0.237032	0.0224949	0.288124	1.77666	1.02982	0.746442	1.74696	4.03134	2.03119	3.58368	3.22892	2.34164	3.89772	3.89671	3.40424	3.71225	3.75276	5.23204
novel78_mature	0	0.0899798	0	0.38623	0.492521	0.479856	2.06877	1.3801	1.36885	4.26628	2.41282	3.12219	3.0595	3.44842	4.10149	0.485715	1.79031	2.93311
novel78_star	0	0	0	0	0.0447746	0.0266586	0	0.472139	0.0441563	0.170651	0.248379	0.273192	0.293376	0.724168	0.0820298	0.346939	0.275432	0.277457
novel79_mature	0	0.0449899	0	0.540722	0.761169	0.159952	1.14932	0.835323	0.971439	1.53586	0.958032	0.663465	1.67644	1.34488	0.861313	1.42245	1.68702	0.872006
novel79_star	0	0	0	0.540722	0.402972	0.39988	0.919454	0.799004	1.54547	1.36521	0.674171	0.468329	1.88599	1.55179	1.43552	2.35919	1.61816	1.22874
novel8_star	0.818839	1.30471	1.17308	5.3686	6.85052	7.49108	35.5829	28.401	33.7796	68.0472	63.9398	57.7215	112.489	68.3477	105.121	101.063	64.4166	102.104
novel80_mature	0.474065	0.472394	1.00843	0.424853	0.358197	0.479856	0.321809	0.690049	0.574032	0.170651	0.319344	0.234164	0	0.344842	0.0820298	0.0346939	0.103287	0.158547
novel80_star	0	0	0	0.038623	0	0.0799759	0	0	0	0.0426628	0	0	0.0419109	0	0	0	0.0688579	0
novel81_mature	0	0	0	0.0772461	0.134324	0.133293	0.183891	0.0363184	0.220782	0.213314	0.212896	0.195137	0.125733	0.172421	0.123045	0.208163	0.103287	0.0792733
novel81_star	0.0430968	0	0	0.154492	0	0.0533173	0.275836	0.0726368	0.0883127	0.29864	0.177413	0.117082	0.0838218	0.0344842	0	0.0346939	0.137716	0.277457
novel83_mature	0	0	0.0411605	0.154492	0.0447746	0.0266586	0.551673	0.472139	0.48572	0.426628	0.319344	0.429301	0.46102	0.379326	0.451164	0.485715	0.172145	0.59455
novel83_star	0	0	0	0.115869	0	0.106635	0.597645	0.399502	0.618189	0.213314	0.390309	0.468329	0.167644	0.517263	0.287104	0.520409	0.34429	0.35673
novel84_mature	0.0430968	0.0899798	0	0.0772461	0.0895492	0.133293	0.137918	0.0726368	0.132469	0.0853256	0.141931	0.0780548	0.0838218	0	0.123045	0.104082	0.034429	0.0396366
novel84_star	0	0	0	0	0	0	0	0	0	0	0	0	0	0	0	0	0	0.0396366
novel85_mature	0.0646452	0.0224949	0.0205803	0.424853	0.313422	0.293245	0.0919454	0.290547	0.618189	0.554617	0.283861	0.312219	0.0838218	0.41381	0.287104	0.0693878	0.206574	0.396366
novel85_star	0.237032	0.112475	0.370445	0.193115	0.223873	0.133293	0.0919454	0.435821	0.353251	0.0853256	0.212896	0.234164	0.0419109	0.103453	0.123045	0.0346939	0.0688579	0.0396366
novel86_mature	0.0215484	0.0674848	0	0.231738	0	0	0.459727	0.762686	0.441563	0.853256	0.993514	0.74152	1.04777	1.89663	0.738268	1.24898	1.41159	1.54583
novel86_star	0	0	0	0.038623	0	0.133293	0	0.0726368	0	0	0.0354827	0	0.0419109	0.0344842	0.0410149	0.208163	0.034429	0.0792733
novel87_mature	0	0	0	0.308984	0.0895492	0.346562	0.321809	0.290547	0.574032	0.213314	0.283861	0.351246	0.293376	0.275874	0.451164	0.485715	0.241003	0.317093
novel87_star	0	0	0	0.038623	0	0.0266586	0	0.0363184	0	0.0853256	0	0.0390274	0	0.0344842	0	0	0	0.0396366
novel88_mature	0	0	0.0205803	0.0772461	0.179098	0	0.0459727	0.145274	0.132469	0.29864	0.212896	0.0390274	0.0419109	0.137937	0.287104	0.104082	0.206574	0.277457
novel88_star	0	0	0	0.038623	0.0895492	0	0	0	0.0441563	0	0	0	0	0.0344842	0	0.0346939	0.103287	0.11891
novel89_mature	0	0	0	0.347607	0.358197	0.159952	1.10335	0.980596	0.353251	0.895919	0.425792	0.74152	0.963951	0.586231	0.861313	0.589796	0.206574	0.792733
novel89_star	0	0	0	0	0.223873	0.0533173	0.137918	0.472139	0.0441563	0.127988	0.319344	0.117082	0.0838218	0.379326	0.738268	0.277551	0.447576	0.554913
novel9_mature	0.581807	0.652353	0.267543	3.39883	2.01486	2.4526	6.75799	6.53731	7.63905	6.14345	5.00306	5.61994	5.15504	4.65537	4.30657	1.7347	2.99532	5.50949
novel9_star	5.36555	3.50921	4.73346	25.8774	19.6561	20.1539	45.421	48.9572	44.9512	49.3182	41.7986	44.0229	54.4842	47.2089	55.4932	46.0041	27.4054	44.9083
novel90_mature	0.193936	0.337424	0.329284	0.231738	0.0447746	0.0533173	0.275836	0.0363184	0.397407	0.0426628	0.141931	0.0780548	0.125733	0.137937	0	0.0346939	0.034429	0.0396366
novel90_star	0.40942	0.13497	0.226383	0.038623	0.268648	0.186611	0	0.145274	0.0441563	0.0853256	0.0709653	0.0390274	0.0419109	0.137937	0	0.138776	0	0.0396366
novel91_mature	0.193936	0.314929	0.123482	1.27456	1.11937	1.2263	3.0342	2.61492	2.64938	1.66385	1.95155	1.7172	1.59261	1.10349	1.76364	1.07551	0.895153	1.66474
novel91_star	0	0	0	0	0	0	0	0.0363184	0	0.0853256	0	0	0	0	0	0	0	0.0396366
novel92_mature	0.0646452	0.0449899	0.0205803	0.463476	0.268648	0.559832	0.367782	0.472139	0.48572	0.383965	0.212896	0.351246	0.544842	0.241389	0.287104	0.208163	0.241003	0.436003
novel92_star	0	0.0449899	0	0.038623	0.0447746	0.0266586	0.0919454	0.0726368	0.0441563	0.0426628	0.0354827	0	0.0419109	0.0344842	0	0.0346939	0	0.0396366
novel93_mature	0.0646452	0.0899798	0.514507	0.502099	0.402972	0.186611	0.0919454	0.617412	0.353251	0.127988	0.177413	0.15611	0.0419109	0.103453	0	0.0346939	0.137716	0.198183
novel93_star	0.0430968	0	0.0823211	0.0772461	0.0895492	0.0266586	0.0459727	0.0726368	0.0441563	0.0426628	0.141931	0.117082	0.0838218	0.0689684	0.0410149	0.0346939	0	0
novel94_mature	0	0.0449899	0	0.038623	0.223873	0.0533173	0.689591	0.363184	0.353251	0.469291	0.425792	0.351246	0.754397	0.931073	0.246089	0.242857	0.516434	0.71346
novel94_star	0	0	0	0	0	0	0.0459727	0	0	0.0426628	0.0354827	0.0390274	0.209555	0.0344842	0	0.0346939	0	0.0396366
novel95_mature	0.754194	1.03477	0.391025	1.42905	0.492521	0.293245	0.643618	0.544776	0.397407	0.213314	0.354827	0.351246	0.293376	0.275874	0.492179	0.555102	0.103287	0.277457
novel95_star	0.0646452	0	0	0.0772461	0.0447746	0	0	0.0726368	0.264938	0	0	0.0390274	0.0838218	0	0.0820298	0	0	0
novel97_mature	0.258581	0.112475	0.226383	0.695215	0.716394	0.186611	1.65502	1.81592	1.94288	1.4932	1.24189	1.36596	1.21542	1.13798	0.820298	0.520409	0.929582	1.46656
novel97_star	0	0	0	0	0	0	0	0.0363184	0	0	0	0	0	0	0	0	0	0
novel99_mature	0.387871	0.247444	0.329284	0.270361	0.134324	0.0799759	0.229864	0.0363184	0.176625	0.213314	0.106448	0.0780548	0.0838218	0.344842	0.0410149	0	0.137716	0.0792733
novel99_star	0.0430968	0.0899798	0.0411605	0.154492	0.0895492	0.0799759	0.0459727	0.21791	0	0	0.0354827	0.0390274	0	0.0344842	0	0	0.0688579	0

## Sheet: Sheet4.TPM(1K,100+)
miR	DS1	DS2	DS3	DS4	DS5	DS6	max	count (³1K)
miR-1	371.043	333.808	4516.02	15860	29629.2	37758.6	37758.6	4
miR-100-5p	149.96	337.091	3485.77	7184.86	12225.6	13287.8	13287.8	4
miR-10a-5p	174.304	3815.27	9535.46	8446.34	9372.45	9136.29	9535.46	5
miR-10b-5p	396.822	7134.45	21934	22557.1	26852.9	25605.1	26852.9	5
miR-10c-5p	83.9672	1393.15	4739.28	5719.94	7276.91	7357.28	7357.28	5
miR-10d-5p	150.234	1468.64	6877.64	7199.41	10705.3	12060.6	12060.6	5
miR-125a	27.5134	27.208	73.2832	152.702	717.89	1238.24	1238.24	1
miR-125b-5p	35.1197	34.3249	295.604	635.263	1336.09	1614.55	1614.55	2
miR-128-3p	49.9126	379.19	1558.67	1894.78	2542.41	2955.1	2955.1	4
miR-133a-3p	11.3971	17.6236	250.006	744.711	1362.87	2375.09	2375.09	2
miR-133b-3p	2.97702	50.3355	156.109	427.813	573.053	1988.85	1988.85	1
miR-140-3p	16.4198	131.74	575.189	760.775	1322.42	1479.6	1479.6	2
miR-143	47.1459	35.8927	200.599	838.982	3150.72	4512.09	4512.09	2
miR-148	48.8742	393.778	2009.39	2595.75	3182.44	3129.85	3182.44	4
miR-152	14.0939	168.392	809.032	1422.84	1680.98	1516.87	1680.98	3
miR-181a-3p	40.1657	1567.47	2348.33	1809.26	2603.94	2096.61	2603.94	5
miR-181a-5p	44.329	105.017	483.906	1214.77	2981.25	4765.41	4765.41	3
miR-182-5p	14.6741	110.905	539.27	689.581	1001.14	1613.43	1613.43	2
miR-183-5p	25.6107	170.182	871.491	1108.5	1397.2	2324.99	2324.99	3
miR-184	71.6913	259.753	2071.74	3203.01	3549.57	3613.07	3613.07	4
miR-18c	55.7357	486.069	1652.42	1796.5	1994.36	1853.18	1994.36	4
miR-196a-5p	12.7306	482.227	1056.11	744.358	447.935	421.41	1056.11	1
miR-199-3p	44.7854	48.4236	342.111	999.696	1851.93	2532.15	2532.15	2
miR-199-5p	123.229	297.505	2733.84	6199.07	10438.8	11442	11442	4
miR-200a-5p	17.2261	921.12	1215.64	928.012	711.55	528.544	1215.64	1
miR-203a-3p	141.228	3265.74	9125.45	10684.1	10949.9	8226.65	10949.9	5
miR-203b-3p	203.151	6067.07	15821.6	13312.6	11540.2	8187.25	15821.6	5
miR-204-5p	15.4661	35.854	343.309	604.823	804.501	1761.03	1761.03	1
miR-205-5p	89.7634	2306.03	5610.59	4585.8	4568.38	3857.43	5610.59	5
miR-206-3p	574.084	5480.39	25692.7	33057.6	35970	48113.6	48113.6	5
miR-20a-5p	80.8442	1924.2	4456.52	5171.54	5324.65	4893.44	5324.65	5
miR-20b-5p	24.2421	488.417	1351.81	1516.71	1516.5	1497.43	1516.71	4
miR-21	323.999	8172.34	15376	13956.5	13822.1	16712.7	16712.7	5
miR-216b	29.7903	36.9487	323.716	1508.93	4145.05	4670.53	4670.53	3
miR-221-3p	48.288	585.148	2728.59	2812.73	2794.53	2284.45	2812.73	4
miR-222a-3p	36.4698	698.7	2322.51	1883.33	1860.76	1454.15	2322.51	4
miR-222a-5p	21.5561	1028.84	1804.7	855.427	604.434	408.294	1804.7	2
miR-22a-3p	455.116	1644.2	6405.95	10161.4	14211.7	13360.2	14211.7	5
miR-25-3p	66.7278	1013.02	2285.61	2094.78	2005.86	1892.33	2285.61	5
miR-26a-5p	235.355	2461.73	6369.13	7851.14	8636.86	9305.54	9305.54	5
miR-27b-3p	61.2404	955.492	2597.95	2459.89	2298.59	2093.45	2597.95	4
miR-363-3p	88.5774	1190.73	3914.21	4283.2	4450.81	3947.5	4450.81	5
miR-430a-3p	14536.3	49844.7	46389.2	23480.3	12925.6	8717.31	49844.7	6
miR-430b-3p	1246.62	17166.8	13004.5	6533.67	3059.91	2007.17	17166.8	6
miR-430c-3p	1413.07	5326.44	4977.75	2502.85	1278.82	1142.51	5326.44	6
miR-499-5p	33.8427	46.8371	785.499	1209.33	1480.44	1615.58	1615.58	3
miR-725-3p	86.9575	643.438	1214.95	1285	1383.86	1091.11	1383.86	4
miR-92a-3p	340.113	10678.2	16983.9	11573.7	10886	9631.42	16983.9	5
miR-92b-3p	35.0273	941.084	1886.33	1636.54	1553.38	1269.36	1886.33	4
miR-9-4-3p	27.1438	33.2695	114.851	815.585	3624.22	5303.83	5303.83	2
miR-9-5p	379.876	615.214	2895.33	8703.23	32289.5	57698.4	57698.4	4
miR-99	72.8058	42.6165	398.024	1700.45	4425.63	5952.46	5952.46	3
Total	3	20	36	39	46	49		52
miR	DS1	DS2	DS3	DS4	DS5	DS6	max	count (100~1K)
let-7a	38.3201	67.2039	240.297	309.295	537.845	931.227	931.227	4
let-7c-3p	1.53225	1.60503	30.4626	57.0675	124.645	106.974	124.645	2
let-7c-5p	13.3521	6.8049	71.4658	167.936	322.759	532.64	532.64	3
let-7d-5p	3.09387	3.1284	7.46426	25.8189	99.3303	314.906	314.906	1
let-7g	18.866	208.712	449.706	451.873	553.437	812.405	812.405	5
let-7i	21.1795	98.1128	270.793	229.661	192.098	222.519	270.793	4
miR-100-2-3p	4.62326	26.448	291.256	282.044	256.266	249.963	291.256	4
miR-101a	3.51271	11.0727	26.8665	37.7181	78.9575	107.531	107.531	1
miR-103	4.86538	37.1837	132.038	201.043	357.37	444.297	444.297	4
miR-10a-3p	8.87111	369.97	580.47	382.626	341.706	301.959	580.47	5
miR-10d-3p	3.44588	75.5848	211.75	165.886	162.108	138.642	211.75	4
miR-122	6.46411	35.4571	142.808	144.805	178.533	245.948	245.948	4
miR-124-3p	0.767774	7.26736	21.2767	38.5525	76.7336	140.363	140.363	1
miR-124-4-5p	0.599014	0.974669	7.60012	31.9864	100.204	152.084	152.084	2
miR-124-5p	7.55789	203.098	368.866	363.126	557.932	558.069	558.069	5
miR-125b-1-3p	1.37742	8.60737	27.181	51.7667	100.779	134.615	134.615	2
miR-125c-5p	3.48546	2.3826	29.1877	97.0925	222.838	269.156	269.156	2
miR-126a-3p	4.97077	5.20212	41.1	88.7037	137.913	176.473	176.473	2
miR-126b-3p	1.22395	6.56271	50.0414	87.8293	91.7304	120.38	120.38	1
miR-129-5p	5.33449	103.775	116.792	102.935	169.982	226.39	226.39	5
miR-130b	1.25086	17.8519	71.5801	106.793	127.719	156.421	156.421	3
miR-130c-5p	11.2552	601.548	811.529	446.524	303.157	135.382	811.529	5
miR-133a-2-5p	1.89459	5.50495	24.6645	199.079	429.24	378.653	429.24	3
miR-133a-5p	5.53521	7.27397	210.298	324.029	293.823	331.534	331.534	4
miR-133b-5p	1.53196	62.028	123.819	43.2705	34.5368	29.7895	123.819	1
miR-133c-3p	2.4682	10.5948	84.3627	170.195	204.357	485.747	485.747	3
miR-135b-3p	3.09221	60.4086	194.562	161.752	189.171	182.103	194.562	4
miR-140-5p	6.31778	47.675	237.085	328.478	462.444	562.109	562.109	4
miR-141-3p	12.0196	38.9094	166.44	303.965	547.55	592.013	592.013	4
miR-144-5p	2.43306	9.42475	17.5545	99.9344	302.034	429.706	429.706	2
miR-145-3p	8.09926	16.1097	81.9485	418.455	891.185	708.658	891.185	3
miR-146a	6.11576	181.638	236.082	187.174	179.089	441.204	441.204	5
miR-153b-3p	2.02126	3.17531	33.2715	92.0265	165.477	226.73	226.73	2
miR-15b-5p	1.04641	15.7868	45.2853	78.4908	89.3421	117.184	117.184	1
miR-16a	4.22676	29.9778	77.3436	98.8557	93.2166	128.476	128.476	1
miR-16b	15.0832	158.687	377.353	342.218	296.342	406.635	406.635	5
miR-16c-5p	9.60074	94.9803	267.34	238.52	241.602	280.724	280.724	4
miR-17a-5p	13.4415	263.482	630.112	813.479	855.444	910.234	910.234	5
miR-181a-2-3p	16.7062	502.271	779.31	408.644	982.594	890.486	982.594	5
miR-181b-5p	4.52229	26.393	103.293	147.885	256.977	367.957	367.957	4
miR-181c-3p	2.73235	47.0394	95.2907	150.851	312.866	196.779	312.866	3
miR-181c-5p	1.81896	4.73684	18.8189	51.0803	143.406	222.965	222.965	2
miR-190b	1.77261	1.51606	4.34026	12.1458	137.848	363.374	363.374	2
miR-192	2.97741	72.0956	105.981	109.777	144.389	164.647	164.647	4
miR-196b	10.3403	440.184	742.816	486.591	293.129	277.021	742.816	5
miR-19b-3p	4.72486	61.6124	145.299	208.852	245.682	335.191	335.191	4
miR-19c-3p	4.18112	47.9131	141.027	210.446	229.796	260.766	260.766	4
miR-19d-3p	2.80753	26.2871	64.1849	96.2706	123.177	199.641	199.641	2
miR-200a-3p	15.0526	57.3502	200.923	418.066	575.081	649.79	649.79	4
miR-200b-3p	12.2513	83.3711	284.239	420.868	666.032	703.687	703.687	4
miR-200c-3p	8.03289	15.2373	64.251	102.494	81.2119	201.453	201.453	2
miR-206-5p	4.10654	123.861	311.121	212.21	159.432	289.062	311.121	5
miR-214	0.827149	0.782241	12.4796	33.9679	63.9585	112.712	112.712	1
miR-217	2.90647	3.21999	28.4903	124.801	305.166	382.18	382.18	3
miR-218a	15.4578	105.6	460.534	422.871	601.993	935.048	935.048	5
miR-218b	4.09181	17.4477	89.3335	113.794	199.237	404.142	404.142	3
miR-221-5p	4.53649	176.012	295.648	245.438	205.672	169.838	295.648	5
miR-22a-5p	4.575	26.596	113.811	157.965	171.534	163.81	171.534	4
miR-23a-3p	2.41357	8.04746	39.4836	79.5337	105.628	104.488	105.628	2
miR-24	6.3387	63.2968	179.869	187.121	221.119	265.13	265.13	4
miR-26a-3p	5.35218	122.679	329.906	331.373	353.551	318.797	353.551	5
miR-26b	7.83223	42.9942	141.287	270.501	331.252	430.015	430.015	4
miR-27a-5p	2.99	218.884	227.454	106.084	120.344	144.888	227.454	5
miR-27e	5.97784	10.0985	131.489	265.152	308.754	279.037	308.754	4
miR-30b	12.3879	81.4837	223.244	316.605	321.118	577.524	577.524	4
miR-30c-3p	3.9013	185.488	242.212	167.338	144.157	97.4405	242.212	4
miR-30c-5p	7.66895	48.1666	136.086	113.56	133.03	117.53	136.086	4
miR-30d	18.1382	41.4512	111.019	131.798	270.494	326.775	326.775	4
miR-30e-3p	15.7674	541.902	998.852	822.36	702.679	712.183	998.852	5
miR-375	7.4346	29.6396	115.786	233.542	343.526	324.038	343.526	4
miR-429a	15.2051	193.485	631.508	849.176	771.281	881.056	881.056	5
miR-430b-5p	564.489	171.197	172.891	84.1132	55.6811	35.4553	564.489	3
miR-451	17.7368	20.8231	123.624	18.6597	3.9914	17.7245	123.624	1
miR-456	2.94104	45.7471	132.643	142.216	112.583	119.362	142.216	4
miR-458-3p	1.91569	19.852	110.458	109.908	114.392	129.702	129.702	4
miR-724	10.461	286.857	606.145	400.335	345.169	317.055	606.145	5
miR-7a	19.2617	21.357	46.2895	108.432	220.502	429.56	429.56	3
miR-9-3p	2.19162	5.00903	19.6031	50.7137	162.615	244.505	244.505	2
miR-96-5p	7.04475	22.4958	109.382	183.121	303.074	541.68	541.68	4
novel276_star	6.02554	104.805	290.695	419.885	414.149	266.191	419.885	5
Total	1	21	51	58	69	76		80
