# Supplementary material for: Dynamic Expression and Gene Regulation of MicroRNAs During Bighead Carp (Hypophthalmichthys nobilis) Early Development
Source: Front Genet. 2022 Jan 19;12:821403. doi: 10.3389/fgene.2021.821403 (PMC8809360; doi:10.3389/fgene.2021.821403)
Supplement: Supplementary file 7 [file DataSheet3.XLSX]

## Sheet: Sheet1.annotation
sample	rRNA	tRNA	snRNA	Cis-reg	others	mRNA	repeat	known_miRNA	unannotation
DS1_1	23471	9945	24899	10868	30498	5344135	2898419	823749	37241168
DS1_2	25381	10911	27339	12463	30163	5661704	2667740	1051943	34966793
DS1_3	16578	9420	24946	16324	27567	5376210	3061171	1475869	38582147
DS2_1	8696	5734	10494	4400	6663	2990227	1403823	4631617	16829634
DS2_2	5993	4552	8603	6598	9510	2258661	1561268	3487990	14990904
DS2_3	8107	10995	19257	8514	12550	4407814	2316838	4391210	26335998
DS3_1	6481	5622	9633	4029	6536	1264475	1085317	5866565	13503373
DS3_2	12752	5125	11863	6154	10355	1099273	1551945	8319442	16517361
DS3_3	7517	5712	10623	4859	7082	956220	1275808	6280548	14098436
DS4_1	7024	2595	12947	5689	7962	1249065	1361112	6931834	13861388
DS4_2	9280	3591	11714	5572	10637	2082052	1870910	8287886	15901138
DS4_3	6343	2326	9617	4250	7696	1920777	1720246	7196772	14755010
DS5_1	11504	3565	18276	7080	8547	960687	1678030	7601141	13571300
DS5_2	11695	2485	12870	5792	8984	894459	1431624	11878990	14751893
DS5_3	8521	2904	10015	4963	7734	1141335	1733657	8684280	12787968
DS6_1	7206	2599	10329	4849	7727	1137342	1623368	11259071	14771018
DS6_2	7062	2237	8580	4310	6858	1370506	1356335	12102893	14186540
DS6_3	11151	2372	9443	7262	7649	754705	1261128	10943799	12231670

## Sheet: Sheet2.Category
Samples	known miRNA	uncharacterized miRNA	Total
DS1_1	267	308	575
DS1_2	264	306	570
DS1_3	262	332	594
DS2_1	280	489	769
DS2_2	281	453	734
DS2_3	283	470	753
DS3_1	284	524	808
DS3_2	295	555	850
DS3_3	288	515	803
DS4_1	294	512	806
DS4_2	298	542	840
DS4_3	296	515	811
DS5_1	292	530	822
DS5_2	297	534	831
DS5_3	295	496	791
DS6_1	300	506	806
DS6_2	297	509	806
DS6_3	298	489	787
