# Supplementary material for: Dynamic Expression and Gene Regulation of MicroRNAs During Bighead Carp (Hypophthalmichthys nobilis) Early Development
Source: Front Genet. 2022 Jan 19;12:821403. doi: 10.3389/fgene.2021.821403 (PMC8809360; doi:10.3389/fgene.2021.821403)
Supplement: Supplementary file 8 [file DataSheet5.XLSX]

## Sheet: Sheet1.DEMs_Target
Statistic of DEmiRs for pairwise comparison (FC > 2/ FC > 4)
	DS2 vs. DS1	DS3 vs. DS2	DS4 vs. DS3	DS5 vs. DS4	DS6 vs. DS5	Total
down-regulated	139 / 105	41 / 10	34 / 6	8 / 2	0 / 0
up-regulated	151 / 96	72 / 22	62 / 17	29 / 7	8 / 1
Total	290 / 201	113 / 32	96 / 23	37 / 9	8 / 1	372 / 240
Statistics of target predication of DEMs for pairwise comparsion (FC > 2)
	DS2 vs. DS1	DS3 vs. DS2	DS4 vs. DS3	DS5 vs. DS4	DS6 vs. DS5	Total
DEMs (with target)	290 (221)	113 (83)	96 (68)	37 (26)	8 (4)	372 (273)
DEM-Target (r<-0.80 & p <0.05)	131-1396	41-147	48-231	8-12	1-1	185-1731

## Sheet: Sheet2.miRTar
miR	count	gene
let-7a	1	CL40Contig13
let-7b	2	CL2178Contig1;comp36498_c0_seq2_3
let-7c-5p	3	CL306Contig4;CL2308Contig1;CL40Contig13
miR-100-5p	4	CL46301Contig1;CL8474Contig1;CL27556Contig1;CL8661Contig1
miR-107a-3p	8	CL1599Contig2;comp67111_c0_seq2_1;CL16902Contig1;CL2573Contig1;comp46879_c0_seq1_5;CL6460Contig1;CL16658Contig1;CL27883Contig1
miR-107a-5p	1	CL47090Contig1
miR-10a-5p	4	CL50Contig6;CL4874Contig1;CL580Contig2;comp33993_c0_seq1_6
miR-10b-3p	4	comp51959_c0_seq19_2;CL2790Contig2;CL1614Contig1;CL2790Contig1
miR-10b-5p	1	CL580Contig2
miR-10c-5p	9	CL16316Contig1;CL50Contig6;CL47081Contig1;CL4874Contig1;CL580Contig2;comp33993_c0_seq1_6;CL7745Contig1;CL24089Contig1;CL16261Contig1
miR-10d-3p	5	comp51959_c0_seq19_2;CL2790Contig2;CL7891Contig1;CL2790Contig1;CL8222Contig1
miR-124-3p	9	comp55569_c0_seq83_2;CL3195Contig2;CL47470Contig1;CL26538Contig1;CL425Contig2;CL819Contig1;CL9677Contig1;comp79933_c0_seq1_5;comp36551_c0_seq1_6
miR-124-4-5p	3	CL3440Contig1;CL2973Contig1;CL1459Contig2
miR-124-5p	4	CL6981Contig1;CL9677Contig1;comp38969_c0_seq1_6;CL2120Contig2
miR-124-6-5p	10	CL15386Contig1;comp56363_c0_seq3_3;CL2120Contig2;CL875Contig1;CL9677Contig1;comp38969_c0_seq1_6;CL14900Contig1;CL16665Contig1;CL3758Contig1;CL3Contig133
miR-125a	1	CL330Contig2
miR-125b-2-3p	7	CL11185Contig1;comp58519_c3_seq4_3;CL336Contig2;CL1618Contig3;CL1170Contig1;CL338Contig3;comp76494_c0_seq18_5
miR-125b-5p	5	comp53437_c1_seq16_2;CL10276Contig1;comp38510_c0_seq1_6;CL14867Contig1;CL8580Contig1
miR-125c-3p	15	comp68922_c1_seq56_1;CL1481Contig1;CL36560Contig1;comp54696_c0_seq1_3;CL16030Contig1;CL584Contig4;comp44848_c0_seq1_3;CL25261Contig1;CL254Contig1;CL9056Contig1;comp73840_c1_seq1_5;CL21815Contig1;CL6224Contig1;CL3769Contig1;CL1080Contig1
miR-125c-5p	7	comp80749_c0_seq36_5;CL8219Contig2;CL1588Contig3;CL48714Contig1;CL8580Contig1;CL3Contig58;CL8219Contig1
miR-129-5p	1	CL23841Contig1
miR-1306	133	CL10076Contig1;CL1649Contig2;CL1687Contig1;CL339Contig2;CL5807Contig1;CL1254Contig2;CL20464Contig1;CL33431Contig1;comp68855_c1_seq2_1;CL48422Contig1;CL48461Contig1;comp36352_c0_seq5_6;CL16925Contig1;CL5816Contig1;comp57486_c0_seq1_3;CL106Contig1;CL10940Contig1;CL314Contig2;CL339Contig1;CL637Contig1;CL893Contig2;CL15226Contig1;CL26272Contig1;CL296Contig2;CL37591Contig1;CL5775Contig1;CL672Contig4;c…
miR-130b	1	CL4117Contig1
miR-130c-5p	4	comp79918_c0_seq26_5;CL12684Contig1;CL47Contig12;CL21718Contig1
miR-133a-3p	3	CL10235Contig1;CL29409Contig1;CL12968Contig1
miR-133b-3p	3	CL15310Contig1;CL29409Contig1;CL15488Contig1
miR-133b-5p	2	CL413Contig1;comp80206_c0_seq14_4
miR-133c-5p	1	CL10684Contig1
miR-137-5p	1	CL3Contig58
miR-138-5p	1	CL986Contig1
miR-139-3p	129	CL11473Contig1;CL1350Contig1;CL1455Contig1;CL385Contig1;CL4786Contig1;CL1285Contig1;CL15342Contig1;CL16157Contig1;CL47023Contig1;CL6911Contig1;comp41375_c0_seq1_6;comp79016_c0_seq3_5;CL14Contig31;CL1687Contig1;CL16900Contig1;CL29715Contig1;CL2Contig46;CL4657Contig1;comp48272_c0_seq33_2;CL14715Contig1;CL1479Contig2;CL16130Contig1;CL35784Contig1;CL386Contig1;CL4663Contig1;comp40576_c0_seq3_6;CL1026…
miR-142a-3p	1	CL15977Contig1
miR-143	2	CL10966Contig1;CL16702Contig1
miR-145-5p	5	CL29378Contig1;comp81003_c0_seq6_4;CL16025Contig1;CL4270Contig1;CL2034Contig1
miR-146b	1	CL16262Contig1
miR-150	3	CL657Contig3;CL42Contig3;CL3594Contig1
miR-152	1	CL15372Contig1
miR-15a-5p	4	comp51900_c0_seq1_5;CL10725Contig1;CL2Contig66;CL17367Contig1
miR-15b-5p	4	CL19010Contig1;CL5636Contig1;comp39706_c0_seq2_6;CL9147Contig1
miR-16b	2	CL14273Contig1;CL1781Contig1
miR-1788-3p	1	CL6124Contig2
miR-17a-2-3p	13	CL4719Contig1;CL3006Contig3;CL2280Contig1;CL2077Contig3;CL30223Contig1;comp58413_c0_seq7_3;CL1229Contig1;CL16517Contig1;CL17073Contig1;CL11391Contig1;CL12880Contig1;CL226Contig2;CL20961Contig1
miR-17a-3p	18	CL3591Contig1;CL6400Contig1;CL2280Contig1;CL21248Contig1;comp36395_c1_seq59_6;CL2077Contig3;CL30223Contig1;comp58413_c0_seq7_3;CL51034Contig1;comp40559_c0_seq2_6;CL5180Contig1;CL10044Contig1;CL1229Contig1;CL14702Contig1;CL2413Contig1;CL45766Contig1;CL5092Contig1;CL3126Contig1
miR-181a-2-3p	1	CL4912Contig1
miR-181a-3p	1	CL4912Contig1
miR-181c-3p	4	CL144Contig2;CL144Contig3;CL14771Contig1;comp57486_c0_seq1_3
miR-181c-5p	17	CL22625Contig1;CL30200Contig1;CL5733Contig1;comp57589_c0_seq1_1;CL119Contig7;CL19315Contig1;CL28Contig3;CL29725Contig1;CL49815Contig1;CL15627Contig1;CL16029Contig1;CL408Contig2;CL573Contig5;CL6085Contig1;comp78837_c0_seq46_4;comp77241_c0_seq14_4;comp58461_c1_seq15_3
miR-183-5p	1	comp81063_c0_seq3_5
miR-184	1	CL5642Contig1
miR-187	3	comp30845_c0_seq1_6;CL2607Contig1;CL5487Contig1
miR-18b-3p	2	comp77643_c0_seq20_5;CL421Contig1
miR-193a-5p	28	CL3891Contig1;comp78312_c0_seq3_5;CL31Contig15;CL3Contig141;CL10260Contig1;CL10260Contig2;CL8958Contig1;CL1064Contig3;CL10Contig24;CL9660Contig1;CL20Contig15;CL31Contig5;comp78168_c0_seq1_4;CL3219Contig3;CL4184Contig2;CL476Contig2;CL6930Contig2;CL10527Contig1;CL28944Contig1;CL976Contig1;CL16517Contig1;CL21667Contig1;CL22518Contig1;CL26569Contig1;CL53Contig10;comp41421_c0_seq1_6;CL1244Contig1;CL69…
miR-193b-3p	11	CL30079Contig1;comp40172_c0_seq1_3;comp51368_c0_seq16_2;CL36594Contig1;CL50173Contig1;CL26484Contig1;CL517Contig2;CL10Contig1;CL10Contig3;CL3537Contig1;CL119Contig3
miR-196a-5p	3	CL29632Contig1;CL15344Contig1;CL20961Contig1
miR-196b	1	CL15344Contig1
miR-199-3-3p	3	comp77379_c1_seq12_5;CL2646Contig1;comp55292_c2_seq16_3
miR-199-5p	9	CL2049Contig1;CL14839Contig1;CL15806Contig1;CL128Contig8;CL243Contig2;CL4302Contig1;CL31281Contig1;CL8992Contig1;CL9695Contig1
miR-200b-5p	1	CL1795Contig1
miR-200c-5p	2	CL1547Contig2;CL378Contig2
miR-203a-5p	2	CL132Contig3;comp50067_c0_seq2_2
miR-204-5p	2	CL211Contig4;CL145Contig5
miR-205-5p	6	CL4823Contig1;CL3957Contig1;CL7111Contig1;CL24779Contig1;CL1395Contig1;CL28864Contig1
miR-206-3p	3	comp17496_c0_seq1_6;comp41779_c0_seq4_6;CL190Contig5
miR-20a-3p	4	CL1Contig306;CL10295Contig1;comp54653_c0_seq5_2;CL17790Contig1
miR-21	2	CL24636Contig1;CL31Contig6
miR-210-3p	13	CL16150Contig1;CL10829Contig1;CL468Contig2;comp78355_c2_seq4_5;comp42978_c0_seq4_6;CL468Contig1;CL5407Contig1;CL686Contig2;CL7Contig14;comp14637_c0_seq1_1;CL3791Contig1;CL47616Contig1;comp54992_c0_seq19_2
miR-214	30	CL1074Contig2;CL145Contig2;CL15747Contig1;CL16399Contig1;comp40777_c1_seq2_2;comp41453_c0_seq1_6;comp63074_c0_seq1_5;CL6063Contig1;CL18103Contig1;CL3080Contig1;CL1Contig289;CL26765Contig1;CL37542Contig1;CL6883Contig1;comp66776_c0_seq1_4;comp69986_c0_seq7_1;CL33347Contig1;CL4183Contig1;CL46399Contig1;CL49754Contig1;CL10629Contig1;CL158Contig2;CL20124Contig1;CL34318Contig1;CL4662Contig1;CL7186Conti…
miR-216a	2	CL5563Contig1;CL6085Contig1
miR-216b	1	CL2267Contig3
miR-217	1	CL44340Contig1
miR-2188-5p	1	CL17552Contig1
miR-219-3p	5	CL5236Contig1;CL5171Contig1;CL31838Contig1;CL1952Contig1;CL7928Contig1
miR-221-5p	4	CL1640Contig1;comp55186_c0_seq16_2;CL5119Contig2;CL2Contig166
miR-222a-3p	6	CL2607Contig2;CL3360Contig2;CL147Contig1;CL38503Contig1;CL226Contig2;CL21Contig9
miR-222a-5p	3	CL9366Contig1;CL6417Contig1;CL834Contig2
miR-22b-3p	4	CL356Contig4;CL46422Contig1;CL43Contig7;CL20747Contig1
miR-25-3p	1	CL21Contig1
miR-27b-3p	2	CL1523Contig1;CL47774Contig1
miR-27e	8	CL1996Contig1;CL3541Contig1;CL7676Contig1;CL43769Contig1;comp42534_c0_seq9_6;CL16898Contig1;CL1165Contig2;CL196Contig2
miR-301c-5p	2	CL38406Contig1;CL28775Contig1
miR-30c-3p	35	CL2258Contig2;CL6510Contig1;CL963Contig1;comp73708_c0_seq3_5;comp77024_c0_seq6_5;CL2607Contig2;CL790Contig2;CL3414Contig1;comp65078_c0_seq3_1;CL10447Contig1;CL16834Contig1;CL17856Contig1;comp43194_c0_seq6_6;CL27077Contig1;CL20230Contig1;CL2404Contig1;CL28117Contig1;CL9974Contig1;comp76559_c0_seq1_4;CL10659Contig1;CL1089Contig1;CL1200Contig2;CL14633Contig1;CL16979Contig1;CL20071Contig1;CL20153Cont…
miR-30e-3p	1	CL31838Contig1
miR-34a	11	comp21394_c0_seq1_6;comp43120_c0_seq2_6;CL6826Contig1;CL15971Contig1;CL19600Contig1;CL10724Contig1;CL38427Contig1;CL15362Contig1;CL2271Contig1;CL37839Contig1;comp59322_c1_seq2_5
miR-34b	2	CL276Contig1;CL276Contig3
miR-429b	2	CL22625Contig1;comp78837_c0_seq46_4
miR-430a-5p	4	CL3100Contig1;CL5697Contig1;CL10324Contig1;CL16651Contig1
miR-430b-3p	2	CL1Contig43;CL1324Contig2
miR-430c-3p	1	CL10489Contig1
miR-455-3p	2	CL8099Contig1;comp15447_c0_seq1_6
miR-455-5p	1	comp53311_c0_seq2_3
miR-456	36	CL38Contig3;CL730Contig1;CL29Contig18;CL23188Contig2;comp16488_c0_seq1_6;CL6121Contig1;comp77195_c0_seq9_5;CL8401Contig1;CL2967Contig3;CL6058Contig1;CL5584Contig2;comp53940_c2_seq4_2;CL36443Contig1;CL7Contig20;comp69751_c0_seq1_5;CL2967Contig1;CL4070Contig1;CL990Contig3;CL10896Contig1;CL16171Contig1;CL161Contig1;CL3758Contig1;CL4083Contig1;CL5481Contig1;CL5481Contig2;CL861Contig1;comp39618_c0_seq…
miR-459-3p	8	CL6058Contig1;CL8062Contig1;CL8165Contig2;comp78940_c0_seq3_4;CL168Contig4;CL15915Contig1;CL8165Contig1;CL4Contig6
miR-489	2	CL13099Contig2;CL437Contig3
miR-7147	3	comp53816_c0_seq2_2;CL116Contig3;comp48632_c0_seq2_2
miR-727-5p	2	CL21794Contig1;CL13970Contig1
miR-733	2	CL20934Contig1;CL51Contig7
miR-735-5p	14	CL577Contig2;CL10182Contig1;comp81204_c4_seq3_5;comp42108_c0_seq1_6;CL9688Contig1;comp38610_c0_seq5_6;CL1859Contig1;CL5713Contig1;CL69Contig5;CL7232Contig1;CL14846Contig1;CL170Contig1;CL47Contig3;CL7235Contig1
miR-7a	1	CL597Contig2
miR-92a-3p	1	CL5945Contig1
miR-92a-5p	6	CL12320Contig1;comp35251_c1_seq5_6;CL15340Contig1;comp74801_c0_seq9_4;comp34189_c0_seq1_6;CL7512Contig1
miR-93	3	comp50067_c0_seq2_2;CL132Contig3;CL16759Contig1
miR-9-5p	1	CL16647Contig1
miR-99	2	CL45327Contig1;CL230Contig6
novel101_mature	1	CL1Contig329
novel108_star	1	CL354Contig2
novel11_mature	33	comp70457_c0_seq11_1;CL14159Contig1;CL2923Contig2;CL8256Contig1;CL18801Contig1;CL313Contig3;CL8687Contig1;CL10635Contig2;CL35704Contig1;CL1206Contig3;CL32389Contig1;CL16245Contig1;CL1860Contig1;CL22249Contig1;CL24633Contig1;comp79365_c1_seq4_4;CL1331Contig1;CL4301Contig1;CL10635Contig1;CL1418Contig3;CL14810Contig1;CL1600Contig1;CL313Contig1;CL586Contig1;comp70161_c0_seq2_1;CL12809Contig1;CL449Con…
novel11_star	28	comp57510_c0_seq3_3;CL41Contig3;CL156Contig3;CL41Contig8;CL1586Contig2;comp52758_c1_seq6_2;comp56783_c0_seq27_3;CL2006Contig1;CL2425Contig3;CL2331Contig1;CL133Contig4;CL5857Contig2;CL4169Contig2;CL6Contig23;CL8598Contig1;comp54672_c0_seq16_2;CL10147Contig1;CL11913Contig1;CL1452Contig2;CL15572Contig1;CL34409Contig1;CL9346Contig1;CL2182Contig1;CL22340Contig1;CL50104Contig1;CL7123Contig1;comp58753_c…
novel12_mature	9	CL35034Contig1;CL9680Contig2;CL978Contig2;CL2117Contig1;CL10836Contig1;CL1Contig112;comp56115_c5_seq1_2;CL15188Contig1;CL9671Contig1
novel125_mature	6	CL487Contig5;comp55726_c0_seq9_2;CL7331Contig1;CL4069Contig1;CL618Contig4;CL8305Contig2
novel13_mature	13	CL4715Contig1;CL17856Contig1;CL4316Contig1;CL24887Contig1;CL7814Contig2;CL7814Contig1;CL16Contig3;comp42815_c0_seq5_6;CL27294Contig1;CL15934Contig1;CL2811Contig1;CL48766Contig1;CL45507Contig1
novel13_star	9	CL1283Contig1;comp39509_c0_seq2_6;CL44316Contig1;CL1293Contig1;comp79562_c0_seq11_4;CL16311Contig1;CL23447Contig1;CL27471Contig1;CL19018Contig1
novel146_mature	15	CL2856Contig1;CL27797Contig1;CL1439Contig1;CL5942Contig1;CL1635Contig1;CL3653Contig1;CL52967Contig1;CL5508Contig1;CL126Contig3;CL23Contig14;CL16549Contig1;CL19933Contig1;CL20460Contig1;CL36743Contig1;CL13057Contig1
novel162_star	157	CL30469Contig1;CL5634Contig1;CL7676Contig1;CL8450Contig1;comp48641_c0_seq1_3;CL10646Contig1;CL12642Contig1;CL13585Contig1;CL1627Contig3;CL1Contig344;CL2737Contig1;CL4641Contig2;CL464Contig1;CL46824Contig1;CL52Contig7;CL6686Contig1;comp68995_c0_seq12_5;comp70823_c0_seq12_5;CL11069Contig1;CL15640Contig1;CL185Contig6;CL1936Contig2;CL19977Contig1;CL29577Contig1;CL4114Contig1;CL5193Contig1;CL5682Conti…
novel168_mature	68	CL1579Contig2;CL17390Contig1;CL21911Contig1;CL26719Contig1;CL31256Contig1;CL35115Contig1;CL37533Contig1;CL38040Contig1;CL41499Contig1;CL42997Contig1;CL436Contig4;CL44203Contig1;CL44439Contig1;CL50295Contig1;CL8075Contig1;comp117676_c0_seq1_5;comp52953_c2_seq55_2;comp53529_c0_seq10_2;comp55600_c0_seq2_3;comp65635_c0_seq13_5;comp69604_c0_seq2_1;comp73559_c0_seq3_5;comp78088_c2_seq4_5;comp79506_c2_s…
novel17_mature	1	CL1176Contig1
novel174_star	6	CL7213Contig1;CL3Contig94;CL473Contig2;CL12347Contig1;CL29378Contig1;CL1554Contig3
novel189_mature	9	CL35952Contig1;CL19874Contig1;CL29953Contig1;comp70706_c0_seq1_5;CL37431Contig1;CL5112Contig1;CL18075Contig1;CL3326Contig2;CL44747Contig1
novel2_mature	1	CL14755Contig1
novel2_star	1	CL46738Contig1
novel20_mature	3	CL254Contig3;comp80303_c0_seq7_4;CL17848Contig2
novel21_mature	30	comp42626_c0_seq6_6;CL9797Contig1;CL41593Contig1;CL42604Contig1;CL35154Contig1;CL1621Contig1;CL1217Contig3;CL15731Contig1;CL2998Contig3;CL35453Contig1;CL40976Contig1;comp80213_c0_seq29_5;CL1850Contig1;CL19348Contig1;CL821Contig1;CL9446Contig1;CL18860Contig1;CL1316Contig2;CL26119Contig1;CL6002Contig1;CL4845Contig1;CL23675Contig1;CL49424Contig1;CL16502Contig1;comp52482_c0_seq1_4;CL3574Contig3;CL702…
novel21_star	1	CL29661Contig1
novel210_mature	2	CL34812Contig1;CL40408Contig1
novel210_star	45	CL628Contig1;comp59133_c0_seq2_4;CL14693Contig1;comp38034_c0_seq1_5;CL344Contig4;comp14102_c0_seq1_1;CL116Contig11;CL4322Contig2;CL593Contig1;CL6737Contig1;CL19735Contig1;CL5140Contig1;CL2068Contig1;comp35109_c0_seq2_6;CL1819Contig2;comp53945_c0_seq12_2;CL10949Contig1;CL1251Contig3;CL27806Contig1;comp71675_c1_seq1_4;comp72892_c0_seq9_4;comp81282_c3_seq2_5;CL454Contig4;CL7106Contig1;comp65442_c2_s…
novel224_mature	11	CL11041Contig1;CL128Contig1;CL162Contig6;CL21615Contig1;CL9400Contig1;CL3550Contig1;CL12953Contig1;CL2303Contig1;CL5721Contig1;CL6577Contig1;comp71869_c0_seq6_5
novel231_mature	4	comp57052_c0_seq2_5;CL20042Contig1;CL15686Contig1;CL4566Contig1
novel261_star	4	CL9303Contig1;CL15592Contig1;CL1Contig211;CL1177Contig3
novel268_mature	1	CL19686Contig1
novel27_mature	13	CL790Contig2;comp59711_c0_seq5_1;CL2419Contig1;CL36154Contig1;CL37377Contig1;CL31615Contig1;CL1205Contig2;CL1596Contig2;CL10535Contig1;CL15211Contig1;CL580Contig2;CL10438Contig1;CL36521Contig1
novel274_star	14	CL12032Contig1;CL4542Contig2;comp55852_c0_seq5_2;CL2182Contig1;CL29282Contig1;CL4659Contig2;CL776Contig1;comp75632_c0_seq11_4;comp76165_c0_seq1_4;CL4531Contig1;CL4542Contig1;CL47717Contig1;CL22934Contig1;CL7587Contig1
novel276_star	1	CL16764Contig1
novel3_mature	10	CL10773Contig1;CL1Contig228;CL1Contig254;CL1Contig54;CL1Contig65;CL3Contig61;CL15Contig4;CL49618Contig1;CL55Contig2;CL3168Contig1
novel313_mature	16	CL10923Contig1;comp44848_c0_seq1_3;CL12710Contig1;CL159Contig5;CL3148Contig1;CL48382Contig1;CL1191Contig1;CL17780Contig1;comp76920_c4_seq4_5;comp76688_c0_seq8_5;CL29045Contig1;CL6819Contig1;CL28308Contig1;CL11170Contig1;CL4698Contig2;CL22660Contig1
novel316_star	7	CL13131Contig1;CL1722Contig3;CL5811Contig1;CL500Contig2;CL14831Contig1;CL14963Contig1;CL1722Contig2
novel32_mature	4	CL6755Contig2;comp76430_c0_seq5_5;CL22140Contig1;CL6755Contig1
novel323_mature	4	CL4658Contig1;CL1223Contig1;CL16441Contig1;CL28435Contig1
novel328_star	1	comp76313_c0_seq2_5
novel34_mature	14	CL249Contig5;CL3872Contig1;comp36747_c0_seq2_6;CL9962Contig1;comp51814_c1_seq2_2;CL10555Contig1;CL15075Contig1;CL497Contig1;CL6035Contig1;comp64309_c0_seq4_1;CL9904Contig1;CL15609Contig1;CL6537Contig1;CL8454Contig1
novel34_star	86	CL10957Contig1;comp26549_c0_seq2_6;CL297Contig3;CL4Contig80;CL23997Contig1;CL2605Contig2;CL353Contig5;CL21113Contig1;CL8326Contig1;comp55713_c0_seq7_4;comp71946_c0_seq9_1;CL1283Contig1;CL22924Contig1;CL47333Contig1;CL831Contig3;CL386Contig1;CL42716Contig1;CL9507Contig1;CL13181Contig1;CL29712Contig1;CL352Contig4;CL6237Contig1;comp50067_c0_seq2_2;CL14242Contig1;CL14986Contig1;CL297Contig1;CL3153Con…
novel352_mature	2	comp72602_c0_seq2_5;CL4494Contig1
novel353_mature	28	CL3985Contig2;CL11132Contig1;CL256Contig2;CL256Contig3;CL2Contig84;CL732Contig1;CL29792Contig1;CL287Contig1;CL38256Contig1;CL470Contig3;comp28192_c0_seq1_6;comp70814_c0_seq3_5;CL31963Contig1;CL3574Contig3;CL36266Contig1;CL5Contig21;CL7212Contig2;CL34613Contig1;CL850Contig1;CL2033Contig2;CL15766Contig1;CL21376Contig1;CL3755Contig1;CL10513Contig2;CL23017Contig1;CL3574Contig2;comp41167_c0_seq5_6;CL4…
novel355_mature	91	CL6629Contig1;comp50880_c0_seq7_2;CL4141Contig1;CL64Contig11;CL1050Contig1;CL38445Contig1;CL6952Contig1;comp32098_c0_seq1_6;CL2551Contig1;CL363Contig2;CL16203Contig1;CL7701Contig1;comp35636_c0_seq2_6;CL2238Contig2;CL278Contig4;comp41090_c0_seq2_6;CL143Contig4;CL426Contig2;CL5575Contig2;CL6005Contig1;CL15897Contig2;CL16771Contig1;CL3482Contig1;CL45629Contig1;comp27387_c0_seq2_6;comp68400_c0_seq5_1…
novel36_mature	1	CL1069Contig1
novel360_star	8	CL19362Contig1;CL14858Contig1;CL16735Contig1;CL496Contig3;CL46038Contig1;CL15196Contig1;CL28452Contig1;CL3062Contig2
novel361_mature	2	CL15102Contig1;CL5517Contig1
novel367_mature	1	CL9330Contig1
novel368_mature	10	CL3259Contig2;CL19677Contig1;CL1Contig105;CL45327Contig1;CL11236Contig1;CL23530Contig1;CL28150Contig1;CL7978Contig2;CL10084Contig2;CL22957Contig1
novel372_mature	13	CL3858Contig1;CL1288Contig1;CL28Contig23;CL1432Contig2;CL1537Contig1;CL48046Contig1;CL10843Contig1;CL10843Contig2;CL18556Contig1;CL218Contig3;CL38210Contig1;CL767Contig1;comp78266_c0_seq3_5
novel38_mature	2	CL9671Contig1;comp39920_c0_seq1_6
novel382_mature	8	CL6911Contig2;CL6911Contig1;CL5300Contig1;CL513Contig4;CL1039Contig1;CL6492Contig1;comp40636_c0_seq1_6;CL513Contig3
novel384_mature	1	comp77360_c6_seq7_4
novel394_mature	9	comp71289_c0_seq1_5;CL2050Contig2;CL21703Contig1;CL1213Contig3;CL3836Contig1;CL10509Contig1;comp58038_c1_seq2_1;CL16266Contig1;CL10280Contig1
novel396_mature	1	CL7653Contig1
novel40_mature	13	CL22289Contig1;CL22626Contig2;CL14888Contig1;CL28980Contig1;CL5160Contig1;CL15849Contig1;CL38724Contig1;CL2012Contig1;CL20413Contig1;CL3050Contig2;CL95Contig3;comp57385_c0_seq7_3;CL32389Contig1
novel400_mature	2	CL1615Contig1;CL4721Contig1
novel402_mature	2	CL50652Contig1;CL28414Contig1
novel41_star	9	comp55591_c0_seq6_3;CL48174Contig1;comp71174_c1_seq5_1;comp44225_c0_seq4_2;CL16336Contig1;CL147Contig6;CL51Contig11;comp74061_c0_seq1_5;CL322Contig3
novel416_mature	9	CL2923Contig2;CL36614Contig1;CL6275Contig2;comp70305_c2_seq4_1;comp72987_c0_seq4_5;comp69445_c2_seq7_1;CL1576Contig1;CL2949Contig1;CL6452Contig1
novel416_star	5	CL32153Contig1;CL19244Contig1;CL46491Contig1;CL48373Contig1;CL13875Contig1
novel433_mature	4	CL5834Contig1;CL82Contig4;CL72Contig3;CL7369Contig1
novel446_mature	12	CL10274Contig1;CL19311Contig1;CL14427Contig1;CL766Contig2;comp49995_c0_seq3_2;CL5366Contig2;CL825Contig2;CL2250Contig1;CL12989Contig1;CL16183Contig1;comp81023_c0_seq30_5;CL248Contig2
novel447_mature	2	CL12830Contig1;CL86Contig3
novel454_mature	23	CL1Contig48;CL2392Contig1;CL27861Contig1;CL15885Contig1;CL24848Contig1;CL21672Contig1;CL9645Contig1;CL533Contig1;CL640Contig2;CL259Contig5;CL23Contig14;CL2808Contig1;CL404Contig1;CL422Contig1;comp65838_c1_seq1_4;comp67888_c0_seq1_5;CL16665Contig1;CL259Contig4;CL723Contig2;CL8044Contig1;CL9671Contig1;CL28658Contig1;comp68728_c0_seq8_1
novel46_mature	13	CL15806Contig1;CL2199Contig1;CL31081Contig1;CL3231Contig1;CL49112Contig1;CL49183Contig1;CL5814Contig2;CL32428Contig1;CL40572Contig1;comp45110_c0_seq1_2;comp72777_c0_seq1_4;comp68694_c0_seq2_4;CL38346Contig1
novel461_mature	10	CL25066Contig1;CL8502Contig1;CL2386Contig1;CL6752Contig1;CL8502Contig2;CL37105Contig1;CL347Contig1;CL44284Contig1;CL49726Contig1;comp14856_c0_seq1_6
novel462_mature	26	comp72987_c0_seq4_5;CL9588Contig1;CL16836Contig1;CL523Contig4;CL775Contig4;comp74883_c0_seq1_5;comp75591_c0_seq2_4;CL2906Contig4;CL14674Contig1;CL22082Contig1;CL2857Contig3;CL2Contig37;CL418Contig1;comp38592_c0_seq3_6;comp41778_c0_seq1_1;comp52953_c2_seq55_2;comp73561_c1_seq7_5;CL16454Contig1;CL1950Contig2;CL26780Contig1;CL47539Contig1;CL5125Contig1;CL5536Contig1;comp40358_c1_seq4_6;comp68035_c0_…
novel462_star	43	CL11694Contig1;CL7566Contig1;comp73713_c0_seq9_5;CL44662Contig1;CL15048Contig1;CL16128Contig1;CL20744Contig1;CL1755Contig2;CL317Contig1;CL11881Contig1;CL1594Contig2;CL21445Contig1;CL2408Contig3;CL5749Contig1;comp63727_c0_seq2_1;CL4227Contig1;CL11080Contig1;CL23622Contig1;comp30496_c0_seq1_4;CL12599Contig1;CL21275Contig1;CL2Contig69;CL39553Contig1;CL5478Contig1;CL6313Contig1;comp64954_c0_seq4_1;CL…
novel473_mature	1	CL11780Contig1
novel473_star	14	CL10150Contig1;CL10602Contig2;CL8Contig34;CL743Contig3;comp71987_c1_seq12_1;CL18244Contig1;CL3891Contig1;CL9923Contig2;CL11318Contig1;CL1821Contig2;CL4310Contig2;CL437Contig1;CL9923Contig1;CL4310Contig1
novel5_mature	6	comp69815_c0_seq5_1;CL3168Contig1;CL1840Contig1;CL1Contig54;CL13598Contig1;CL1824Contig1
novel5_star	7	CL6573Contig2;CL49378Contig1;CL2284Contig1;CL5404Contig2;CL198Contig6;comp77889_c0_seq3_4;CL17055Contig1
novel502_mature	1	CL18800Contig2
novel508_mature	1	CL6555Contig1
novel518_mature	1	CL32343Contig1
novel522_mature	7	CL27807Contig1;CL9Contig4;comp76701_c0_seq10_5;CL1374Contig2;CL16523Contig1;CL25023Contig1;CL3972Contig2
novel523_mature	1	CL598Contig1
novel545_mature	4	CL1Contig254;CL1Contig54;CL1Contig65;CL3168Contig1
novel553_mature	8	CL14886Contig1;CL335Contig2;CL1359Contig2;CL14Contig23;CL52805Contig1;CL252Contig3;CL34435Contig1;comp54096_c0_seq85_2
novel57_mature	9	CL6520Contig1;CL46975Contig1;CL7953Contig1;CL20Contig2;CL22370Contig1;CL1848Contig1;CL16498Contig1;CL1427Contig1;CL1170Contig3
novel67_mature	12	CL14891Contig1;CL487Contig2;CL48739Contig1;CL10905Contig1;CL15891Contig1;CL38079Contig1;CL487Contig1;CL1109Contig1;CL1361Contig3;CL27718Contig1;CL10804Contig1;comp58312_c1_seq8_3
novel79_star	33	CL3591Contig1;CL47640Contig1;comp37429_c0_seq1_6;CL5356Contig2;comp53754_c1_seq19_2;CL5886Contig1;CL15449Contig1;CL1735Contig1;CL2Contig46;CL882Contig3;comp61217_c0_seq1_5;CL3174Contig1;CL882Contig1;CL11067Contig1;CL1244Contig1;CL14860Contig1;CL204Contig5;CL3157Contig1;CL1540Contig1;CL15611Contig1;CL16854Contig1;CL2365Contig2;CL2Contig260;CL4530Contig1;CL141Contig5;CL14736Contig1;CL24149Contig1;C…
novel8_star	1	CL1Contig65
novel89_mature	2	CL16758Contig1;CL4978Contig1
novel90_mature	2	comp74158_c0_seq1_4;comp60649_c0_seq1_1
novel99_mature	2	CL19298Contig1;CL17562Contig2

## Sheet: Sheet3.DEMs(FC2)
miR	diff21	diff32	diff43	diff54	diff65
let-7a	down	NA	NA	NA	NA
let-7b	down	NA	NA	NA	up
let-7c-3p	down	up	NA	up	NA
let-7c-5p	down	up	up	NA	NA
let-7d-5p	down	NA	up	up	up
let-7e	down	NA	up	NA	up
let-7f	down	NA	NA	NA	NA
let-7g	up	NA	NA	NA	NA
let-7h	down	NA	NA	NA	NA
miR-1	down	up	up	NA	NA
miR-100-2-3p	NA	up	NA	NA	NA
miR-100-3p	NA	up	NA	NA	NA
miR-100-5p	down	up	NA	NA	NA
miR-107a-3p	up	NA	NA	NA	NA
miR-107a-5p	up	NA	NA	NA	NA
miR-10a-3p	up	NA	NA	NA	NA
miR-10a-5p	up	NA	NA	NA	NA
miR-10b-2-3p	up	NA	NA	NA	NA
miR-10b-3p	up	NA	NA	NA	NA
miR-10b-5p	up	NA	NA	NA	NA
miR-10c-3p	up	NA	down	NA	NA
miR-10c-5p	up	NA	NA	NA	NA
miR-10d-3p	up	NA	NA	NA	NA
miR-10d-5p	up	up	NA	NA	NA
miR-124-3p	up	NA	NA	NA	NA
miR-124-4-5p	down	up	up	up	NA
miR-124-5p	up	NA	NA	NA	NA
miR-124-6-5p	up	NA	NA	NA	NA
miR-125a	down	NA	NA	up	NA
miR-125b-2-3p	NA	up	NA	NA	NA
miR-125b-3-3p	down	up	up	NA	NA
miR-125b-5p	down	up	up	NA	NA
miR-125c-3p	down	up	NA	NA	NA
miR-125c-5p	down	up	up	up	NA
miR-126a-3p	down	up	up	NA	NA
miR-126a-5p	NA	up	NA	NA	NA
miR-126b-3p	NA	up	NA	NA	NA
miR-129-3p	up	down	NA	NA	NA
miR-129-5p	up	down	NA	NA	NA
miR-1306	down	NA	NA	NA	NA
miR-130b	up	NA	NA	NA	NA
miR-130c-3p	up	up	NA	NA	NA
miR-130c-5p	up	NA	NA	NA	NA
miR-133a-2-5p	NA	NA	up	NA	NA
miR-133a-3p	down	up	up	NA	NA
miR-133a-5p	down	up	NA	NA	NA
miR-133b-3p	up	NA	up	NA	NA
miR-133b-5p	up	NA	down	NA	NA
miR-133c-3p	NA	up	NA	NA	NA
miR-133c-5p	up	NA	NA	NA	NA
miR-135a	down	NA	NA	NA	NA
miR-135b-3p	up	NA	NA	NA	NA
miR-135b-5p	NA	up	NA	NA	NA
miR-135c	down	up	up	NA	up
miR-137-3p	NA	NA	up	NA	up
miR-137-5p	NA	up	NA	NA	NA
miR-138-3p	NA	up	up	NA	NA
miR-138-5p	NA	up	NA	up	NA
miR-139-3p	up	NA	NA	NA	NA
miR-140-5p	NA	up	NA	NA	NA
miR-142a-3p	down	up	up	NA	NA
miR-142a-5p	down	NA	NA	up	NA
miR-142b-5p	NA	NA	NA	up	NA
miR-143	down	up	up	up	NA
miR-144-5p	NA	NA	up	up	NA
miR-145-3p	down	up	up	NA	NA
miR-145-5p	down	NA	NA	up	NA
miR-146a	up	NA	NA	NA	up
miR-146b	down	NA	up	NA	NA
miR-148	NA	up	NA	NA	NA
miR-150	up	NA	down	NA	NA
miR-152	up	up	NA	NA	NA
miR-153a-3p	NA	NA	NA	up	NA
miR-153a-5p	up	NA	NA	NA	NA
miR-153b-3p	down	up	up	NA	NA
miR-153b-5p	up	NA	NA	NA	NA
miR-153c-3p	down	up	up	up	NA
miR-155	down	NA	NA	NA	NA
miR-15a-5p	up	NA	NA	NA	NA
miR-15b-5p	up	NA	NA	NA	NA
miR-16b	up	NA	NA	NA	NA
miR-16c-3p	up	NA	NA	NA	NA
miR-16c-5p	up	NA	NA	NA	NA
miR-1788-3p	NA	NA	up	NA	NA
miR-1788-5p	NA	NA	up	NA	NA
miR-17a-2-3p	up	NA	NA	NA	NA
miR-17a-3p	up	NA	NA	NA	NA
miR-17a-5p	up	NA	NA	NA	NA
miR-181a-2-3p	up	NA	down	up	NA
miR-181a-3p	up	NA	NA	NA	NA
miR-181a-5p	NA	up	up	up	NA
miR-181b-3p	up	NA	NA	NA	NA
miR-181c-3p	up	NA	NA	NA	NA
miR-181c-5p	NA	NA	up	up	NA
miR-182-3p	NA	up	NA	NA	NA
miR-182-5p	NA	up	NA	NA	NA
miR-183-5p	NA	up	NA	NA	NA
miR-184	NA	up	NA	NA	NA
miR-187	down	NA	NA	NA	NA
miR-18a	up	NA	NA	NA	NA
miR-18b-3p	up	down	NA	NA	NA
miR-18b-5p	up	NA	NA	NA	NA
miR-190b	down	NA	NA	up	NA
miR-192	up	NA	NA	NA	NA
miR-193a-5p	up	NA	down	NA	NA
miR-193b-3p	NA	up	up	NA	NA
miR-196a-5p	up	NA	NA	NA	NA
miR-196b	up	NA	NA	NA	NA
miR-196c	NA	NA	NA	down	NA
miR-199-3-3p	down	up	up	NA	NA
miR-199-3p	down	up	up	NA	NA
miR-199-5p	NA	up	up	NA	NA
miR-19a-3p	up	NA	NA	NA	NA
miR-19b-3p	up	NA	NA	NA	NA
miR-19c-3p	up	NA	NA	NA	NA
miR-19d-3p	up	NA	NA	NA	NA
miR-200a-3p	NA	NA	up	NA	NA
miR-200a-5p	up	NA	NA	NA	NA
miR-200b-5p	up	NA	NA	NA	NA
miR-200c-5p	up	NA	NA	NA	NA
miR-202-5p	down	NA	up	NA	NA
miR-203a-3p	up	NA	NA	NA	NA
miR-203a-5p	up	NA	NA	NA	NA
miR-203b-3p	up	NA	NA	NA	NA
miR-203b-5p	up	NA	NA	NA	NA
miR-204-5p	NA	up	NA	NA	NA
miR-205-3p	up	NA	NA	NA	NA
miR-205-5p	up	NA	NA	NA	NA
miR-206-3p	up	up	NA	NA	NA
miR-206-5p	up	NA	NA	NA	NA
miR-20a-3p	up	NA	NA	NA	NA
miR-20a-5p	up	NA	NA	NA	NA
miR-20b-5p	up	NA	NA	NA	NA
miR-21	up	NA	NA	NA	NA
miR-210-3p	NA	up	NA	NA	NA
miR-210-5p	up	up	NA	NA	NA
miR-214	down	up	up	NA	NA
miR-216a	down	NA	up	up	NA
miR-216b	down	up	up	up	NA
miR-217	down	up	up	up	NA
miR-2187-3p	up	NA	NA	NA	NA
miR-2188-5p	down	NA	NA	up	NA
miR-219-3p	NA	up	NA	down	NA
miR-219-5p	NA	NA	up	NA	NA
miR-221-3p	up	up	NA	NA	NA
miR-221-5p	up	NA	NA	NA	NA
miR-222a-3p	up	NA	NA	NA	NA
miR-222a-5p	up	NA	down	NA	NA
miR-223	down	NA	up	NA	NA
miR-22b-3p	down	NA	NA	NA	NA
miR-22b-5p	down	NA	NA	NA	NA
miR-23a-3-5p	up	NA	NA	NA	NA
miR-23a-3p	NA	up	NA	NA	NA
miR-24	up	NA	NA	NA	NA
miR-25-3p	up	NA	NA	NA	NA
miR-26a-2-3p	up	NA	NA	NA	NA
miR-26a-3p	up	NA	NA	NA	NA
miR-26a-5p	up	NA	NA	NA	NA
miR-27a-5p	up	down	down	NA	NA
miR-27b-3p	up	NA	NA	NA	NA
miR-27b-5p	up	down	NA	NA	NA
miR-27d	NA	up	NA	NA	NA
miR-27e	down	up	NA	NA	NA
miR-29a	down	NA	NA	NA	NA
miR-29b	down	NA	NA	NA	NA
miR-301a	NA	NA	up	down	up
miR-301b-5p	up	NA	NA	NA	NA
miR-301c-3p	NA	up	NA	NA	NA
miR-301c-5p	up	NA	NA	NA	NA
miR-30c-3p	up	NA	NA	NA	NA
miR-30e-3p	up	NA	NA	NA	NA
miR-34a	up	NA	NA	NA	NA
miR-34b	NA	NA	up	NA	NA
miR-34c-3p	NA	NA	up	NA	NA
miR-363-3p	up	NA	NA	NA	NA
miR-429a	up	NA	NA	NA	NA
miR-429b	NA	up	up	NA	NA
miR-430a-3p	NA	down	down	NA	NA
miR-430a-5p	down	NA	NA	NA	NA
miR-430b-3p	up	down	down	down	NA
miR-430b-5p	down	down	down	NA	NA
miR-430c-3p	NA	down	down	down	NA
miR-430i-3p	NA	down	down	NA	NA
miR-451	NA	NA	NA	down	NA
miR-454b	NA	up	up	NA	NA
miR-455-3p	up	NA	NA	NA	NA
miR-455-5p	NA	up	NA	NA	NA
miR-456	up	NA	NA	NA	NA
miR-458-3p	up	up	NA	NA	NA
miR-459-3p	down	up	up	NA	NA
miR-460-5p	NA	up	NA	NA	NA
miR-462	down	NA	up	NA	NA
miR-489	NA	up	NA	NA	NA
miR-499-3p	NA	up	NA	NA	NA
miR-499-5p	down	up	NA	NA	NA
miR-7147	NA	NA	up	NA	NA
miR-722	down	up	NA	NA	NA
miR-723-3p	NA	NA	up	NA	NA
miR-724	up	NA	NA	NA	NA
miR-726	NA	NA	NA	NA	up
miR-727-3p	NA	up	NA	NA	NA
miR-727-5p	NA	up	NA	NA	NA
miR-731	down	NA	NA	NA	NA
miR-733	NA	NA	up	NA	NA
miR-734	NA	NA	up	NA	NA
miR-735-5p	up	down	up	NA	NA
miR-7a	down	NA	up	NA	NA
miR-92a-3p	up	NA	NA	NA	NA
miR-92a-5p	up	down	NA	NA	NA
miR-92b-3p	up	NA	NA	NA	NA
miR-93	up	NA	NA	NA	NA
miR-9-3p	NA	NA	up	up	NA
miR-9-4-3p	down	NA	up	up	NA
miR-9-5p	down	NA	up	up	NA
miR-96-3p	up	NA	NA	NA	NA
miR-96-5p	NA	up	NA	NA	NA
miR-99	down	up	up	up	NA
novel10_mature	up	NA	NA	NA	NA
novel10_star	up	NA	NA	NA	NA
novel101_mature	down	NA	NA	NA	NA
novel103_star	NA	NA	down	NA	NA
novel108_mature	NA	NA	up	NA	NA
novel108_star	NA	NA	up	NA	NA
novel11_mature	down	down	down	NA	NA
novel11_star	down	down	down	NA	NA
novel115_mature	down	NA	NA	NA	NA
novel12_mature	up	down	NA	NA	NA
novel123_mature	down	NA	NA	NA	NA
novel125_mature	NA	down	NA	NA	NA
novel13_mature	up	NA	NA	NA	NA
novel13_star	up	down	NA	NA	NA
novel131_star	NA	NA	down	NA	NA
novel14_mature	up	NA	NA	NA	NA
novel145_mature	down	NA	NA	NA	NA
novel145_star	NA	NA	up	NA	NA
novel146_mature	up	NA	down	NA	NA
novel158_mature	up	down	NA	NA	NA
novel159_mature	down	NA	NA	NA	NA
novel162_star	down	NA	NA	NA	NA
novel168_mature	down	NA	NA	NA	NA
novel17_mature	up	NA	NA	NA	NA
novel174_star	down	NA	NA	NA	NA
novel18_mature	down	NA	NA	NA	NA
novel184_mature	up	NA	NA	NA	NA
novel189_mature	down	NA	NA	NA	NA
novel190_mature	down	NA	NA	NA	NA
novel193_mature	down	down	NA	NA	NA
novel2_mature	up	NA	NA	NA	NA
novel2_star	up	NA	NA	NA	NA
novel20_mature	down	NA	NA	NA	NA
novel206_mature	up	NA	NA	NA	NA
novel207_mature	down	NA	NA	NA	NA
novel21_mature	down	down	down	NA	NA
novel21_star	down	NA	NA	NA	NA
novel210_mature	down	NA	NA	NA	NA
novel210_star	down	NA	NA	NA	NA
novel22_mature	up	NA	NA	NA	NA
novel224_mature	NA	NA	down	NA	NA
novel231_mature	down	NA	NA	NA	NA
novel233_mature	down	NA	NA	NA	NA
novel244_mature	down	NA	NA	NA	NA
novel247_mature	NA	down	NA	NA	NA
novel259_mature	down	NA	NA	NA	NA
novel261_mature	down	NA	NA	NA	NA
novel261_star	down	NA	NA	NA	NA
novel268_mature	down	NA	NA	NA	NA
novel27_mature	up	NA	down	NA	NA
novel274_star	NA	down	NA	NA	NA
novel276_star	up	NA	NA	NA	NA
novel277_mature	down	NA	NA	NA	NA
novel28_mature	down	NA	down	NA	NA
novel3_mature	up	NA	NA	NA	NA
novel31_mature	down	NA	NA	NA	NA
novel313_mature	down	NA	NA	NA	NA
novel314_mature	up	NA	NA	NA	NA
novel316_star	up	down	down	NA	NA
novel32_mature	down	down	down	NA	NA
novel320_mature	NA	up	NA	NA	NA
novel323_mature	down	NA	NA	NA	NA
novel328_star	down	NA	NA	NA	NA
novel329_mature	up	NA	NA	NA	NA
novel337_mature	down	NA	NA	NA	NA
novel34_mature	up	NA	NA	NA	NA
novel34_star	up	NA	down	NA	NA
novel352_mature	down	NA	NA	NA	NA
novel353_mature	up	NA	NA	NA	NA
novel354_mature	up	NA	NA	NA	NA
novel355_mature	up	NA	down	NA	NA
novel356_mature	NA	NA	up	NA	NA
novel357_mature	NA	down	NA	NA	NA
novel36_mature	up	NA	NA	NA	NA
novel360_star	NA	up	NA	NA	NA
novel361_mature	down	NA	NA	NA	NA
novel362_mature	up	NA	NA	NA	NA
novel367_mature	NA	down	NA	down	NA
novel368_mature	down	down	down	NA	NA
novel371_mature	down	down	NA	NA	NA
novel372_mature	up	NA	NA	NA	NA
novel38_mature	down	NA	NA	NA	NA
novel382_mature	up	NA	NA	NA	NA
novel384_mature	down	down	NA	NA	NA
novel388_mature	up	NA	NA	down	NA
novel39_mature	up	NA	NA	NA	NA
novel394_mature	NA	down	NA	NA	NA
novel396_mature	down	down	NA	NA	NA
novel40_mature	down	NA	NA	NA	NA
novel400_mature	up	NA	NA	NA	NA
novel402_mature	down	NA	NA	NA	NA
novel402_star	down	NA	NA	NA	NA
novel41_mature	up	NA	down	NA	NA
novel41_star	up	down	down	NA	NA
novel411_mature	down	NA	NA	NA	NA
novel414_mature	down	NA	NA	NA	NA
novel414_star	NA	NA	down	NA	NA
novel416_mature	down	NA	down	NA	NA
novel416_star	down	NA	NA	NA	NA
novel433_mature	down	NA	NA	NA	NA
novel446_mature	down	NA	NA	NA	NA
novel447_mature	NA	NA	NA	up	NA
novel454_mature	up	NA	NA	NA	NA
novel457_mature	down	NA	NA	NA	NA
novel459_mature	down	NA	NA	NA	NA
novel459_star	down	NA	NA	NA	NA
novel46_mature	NA	NA	up	NA	NA
novel461_mature	down	down	down	NA	NA
novel462_mature	down	NA	down	NA	NA
novel462_star	down	NA	down	NA	NA
novel47_mature	up	NA	NA	NA	NA
novel473_mature	down	NA	NA	NA	NA
novel473_star	down	down	NA	NA	NA
novel476_star	up	NA	NA	NA	NA
novel488_mature	NA	down	NA	NA	NA
novel491_mature	down	NA	NA	NA	NA
novel5_mature	up	NA	up	NA	NA
novel5_star	down	down	NA	NA	NA
novel502_mature	NA	down	NA	up	NA
novel507_star	down	NA	NA	NA	NA
novel508_mature	NA	NA	NA	up	NA
novel51_mature	down	NA	NA	NA	NA
novel511_mature	down	NA	NA	NA	NA
novel514_mature	up	NA	NA	NA	NA
novel518_mature	down	down	NA	NA	NA
novel522_mature	up	NA	NA	NA	NA
novel523_mature	down	NA	NA	NA	NA
novel528_mature	down	NA	NA	NA	NA
novel545_mature	up	NA	NA	NA	NA
novel548_mature	NA	NA	NA	up	NA
novel549_mature	up	NA	NA	NA	NA
novel55_mature	down	NA	NA	NA	NA
novel55_star	down	down	NA	NA	NA
novel550_mature	down	NA	NA	NA	NA
novel550_star	down	NA	NA	NA	NA
novel553_mature	down	NA	down	NA	NA
novel554_mature	up	NA	NA	NA	NA
novel557_mature	down	NA	NA	NA	NA
novel57_mature	up	NA	NA	NA	NA
novel570_mature	NA	down	up	NA	NA
novel571_mature	down	NA	NA	NA	NA
novel6_mature	up	NA	NA	NA	NA
novel67_mature	up	NA	NA	NA	NA
novel69_mature	down	NA	NA	NA	NA
novel7_mature	up	NA	NA	NA	NA
novel73_mature	up	NA	NA	NA	NA
novel79_star	up	NA	NA	NA	NA
novel8_star	NA	up	NA	NA	NA
novel80_mature	down	NA	NA	NA	NA
novel85_star	down	NA	NA	NA	NA
novel89_mature	up	NA	NA	NA	NA
novel90_mature	down	NA	NA	NA	NA
novel90_star	down	NA	NA	NA	NA
novel95_mature	down	down	NA	NA	NA
novel99_mature	down	NA	NA	NA	NA

## Sheet: Sheet4.Profiles
miR	Profile	DS1	DS2	DS3	DS4	DS5	DS6
miR-430a-5p	profile08	0	-2.39	-2.88	-3.55	-4.05	-4.31
miR-430b-5p	profile08	0	-1.72	-1.71	-2.75	-3.34	-3.99
novel11_mature	profile08	0	-0.69	-0.98	-2	-2.76	-3.55
novel11_star	profile08	0	-1.61	-1.83	-3.58	-3.89	-4.35
novel21_mature	profile08	0	-0.46	-0.48	-1.61	-1.68	-2.52
novel28_mature	profile08	0	-0.28	-0.07	-1.3	-1.64	-1.99
novel32_mature	profile08	0	-0.9	-0.82	-2.27	-2.73	-3.17
novel368_mature	profile08	0	-0.37	-0.43	-1.82	-2.47	-3
novel371_mature	profile08	0	-1.02	-1.87	-2.44	-2.53	-2.81
novel402_mature	profile08	0	-1.23	-1.04	-2.49	-4.07	-3.34
novel411_mature	profile08	0	-0.53	-0.34	-1.08	-1.68	-2.27
novel462_star	profile08	0	-2.73	-2.76	-5.73	-5.15	-8.73
novel473_star	profile08	0	-2.48	-3.46	-3.58	-3.76	-4.21
novel5_star	profile08	0	-0.22	-0.87	-1.46	-1.53	-1.09
novel55_star	profile08	0	0.42	0.06	-0.67	-2.35	-2.06
novel553_mature	profile08	0	-0.39	-0.17	-1.36	-2.45	-2.6
let-7a	profile39	0	0.81	2.65	3.01	3.81	4.6
let-7c-3p	profile39	0	0.07	4.32	5.22	6.35	6.13
let-7c-5p	profile39	0	-0.97	2.42	3.65	4.6	5.32
let-7d-5p	profile39	0	0.02	1.27	3.06	5.01	6.67
let-7e	profile39	0	-0.49	1.09	2.44	3.51	4.66
let-7h	profile39	0	1.15	2.37	2.4	2.58	3.43
miR-1	profile39	0	-0.15	3.61	5.42	6.32	6.67
miR-100-3p	profile39	0	2.56	5.02	5.78	6.1	6.41
miR-100-5p	profile39	0	1.17	4.54	5.58	6.35	6.47
miR-107a-3p	profile39	0	3.66	5.45	6.01	6.52	6.57
miR-10d-5p	profile39	0	3.29	5.52	5.58	6.16	6.33
miR-124-3p	profile39	0	3.24	4.79	5.65	6.64	7.51
miR-124-4-5p	profile39	0	0.71	3.66	5.74	7.38	7.99
miR-125a	profile39	0	-0.02	1.41	2.47	4.71	5.49
miR-125b-3-3p	profile39	0	0.03	4.19	5.73	6.75	6.2
miR-125b-5p	profile39	0	-0.03	3.07	4.18	5.25	5.52
miR-125c-3p	profile39	0	0.03	4.9	4.97	5.72	5.7
miR-125c-5p	profile39	0	-0.55	3.06	4.8	6	6.27
miR-126a-3p	profile39	0	0.07	3.05	4.16	4.79	5.15
miR-126a-5p	profile39	0	1.62	4.71	5.54	5.9	6.29
miR-126b-3p	profile39	0	2.43	5.36	6.17	6.23	6.62
miR-130b	profile39	0	3.84	5.84	6.42	6.67	6.97
miR-130c-3p	profile39	0	3.42	5.59	6.08	6.47	6.72
miR-133a-2-5p	profile39	0	1.54	3.71	6.72	7.83	7.65
miR-133a-3p	profile39	0	0.63	4.45	6.03	6.9	7.7
miR-133a-5p	profile39	0	0.39	5.25	5.87	5.73	5.9
miR-133b-3p	profile39	0	4.08	5.71	7.17	7.59	9.38
miR-133c-3p	profile39	0	2.1	5.09	6.11	6.37	7.62
miR-135a	profile39	0	-0.68	1.25	1.73	2.13	2.97
miR-135b-5p	profile39	0	2.31	4.98	5.94	6.28	6.45
miR-135c	profile39	0	0.75	3.1	4.34	5.34	6.68
miR-137-3p	profile39	0	1.81	3.68	5.64	6.46	7.9
miR-137-5p	profile39	0	2.49	4.95	5.04	5.59	6.55
miR-138-3p	profile39	0	2.28	4.89	6.07	6.51	6.15
miR-138-5p	profile39	0	0.52	3.49	4.5	5.73	6.44
miR-140-5p	profile39	0	2.92	5.23	5.7	6.19	6.47
miR-142a-3p	profile39	0	-1.34	2.31	4.28	5.09	5.47
miR-142a-5p	profile39	0	-0.78	1.87	2.48	3.75	3.8
miR-143	profile39	0	-0.39	2.09	4.15	6.06	6.58
miR-144-5p	profile39	0	1.96	2.85	5.36	6.96	7.47
miR-145-3p	profile39	0	0.99	3.34	5.69	6.78	6.45
miR-145-5p	profile39	0	-1.36	-0.6	0.69	2.36	3.56
miR-146b	profile39	0	-0.42	1.46	3.21	4.22	5.51
miR-148	profile39	0	3.01	5.36	5.73	6.03	6
miR-152	profile39	0	3.58	5.84	6.66	6.9	6.75
miR-153a-3p	profile39	0	0.78	3.6	4.64	5.98	6.64
miR-153b-3p	profile39	0	0.65	4.04	5.51	6.36	6.81
miR-153c-3p	profile39	0	0.21	2.94	4.82	6.41	7.45
miR-155	profile39	0	1.02	2.79	3.43	3.3	3.86
miR-15a-5p	profile39	0	3.3	4.8	5.67	5.9	6.32
miR-15b-5p	profile39	0	3.91	5.43	6.22	6.41	6.8
miR-1788-5p	profile39	0	0	2.25	4.7	5.24	5.62
miR-181a-5p	profile39	0	1.24	3.45	4.78	6.07	6.75
miR-181c-5p	profile39	0	1.38	3.37	4.81	6.3	6.94
miR-182-3p	profile39	0	2.35	4.65	4.93	5.59	5.96
miR-182-5p	profile39	0	2.92	5.2	5.55	6.09	6.78
miR-183-5p	profile39	0	2.73	5.09	5.44	5.77	6.5
miR-184	profile39	0	1.86	4.85	5.48	5.63	5.66
miR-187	profile39	0	1.01	3.17	3.74	4.76	5.42
miR-18a	profile39	0	3.84	5.49	6.26	6.57	6.92
miR-18b-5p	profile39	0	4.26	5.48	6.22	6.62	6.74
miR-190b	profile39	0	-0.22	1.29	2.78	6.28	7.68
miR-193b-3p	profile39	0	2.63	4.98	6.06	6.49	7.91
miR-199-3-3p	profile39	0	0.09	3.84	5.44	6.3	6.9
miR-199-3p	profile39	0	0.11	2.93	4.48	5.37	5.82
miR-199-5p	profile39	0	1.27	4.47	5.65	6.4	6.54
miR-19a-3p	profile39	0	3.64	4.96	5.62	5.97	6
miR-19b-3p	profile39	0	3.7	4.94	5.46	5.7	6.15
miR-19d-3p	profile39	0	3.23	4.51	5.1	5.45	6.15
miR-200a-3p	profile39	0	1.93	3.74	4.8	5.26	5.43
miR-204-5p	profile39	0	1.21	4.47	5.29	5.7	6.83
miR-206-3p	profile39	0	3.25	5.48	5.85	5.97	6.39
miR-210-3p	profile39	0	3.52	5.91	6.24	7.2	7.47
miR-214	profile39	0	-0.09	3.91	5.36	6.27	7.09
miR-216a	profile39	0	0	2.06	4.25	6.02	6.76
miR-216b	profile39	0	0.31	3.44	5.66	7.12	7.29
miR-217	profile39	0	0.15	3.29	5.42	6.71	7.04
miR-219-5p	profile39	0	1.6	3.63	4.7	5.49	5.1
miR-22b-3p	profile39	0	0.81	2.58	3.47	4.11	4.47
miR-22b-5p	profile39	0	0.98	2.22	2.45	2.43	2.63
miR-23a-3p	profile39	0	1.74	4.03	5.04	5.45	5.44
miR-27e	profile39	0	0.76	4.46	5.47	5.69	5.54
miR-29a	profile39	0	-1.08	1.58	2	2.2	3.35
miR-34a	profile39	0	4.09	5.26	5.55	6.07	6.51
miR-34b	profile39	0	2.81	5.4	7.27	7.99	8.04
miR-34c-3p	profile39	0	1.82	3.8	5.82	6.24	6.2
miR-429b	profile39	0	2.56	4.89	6.14	6.46	7.13
miR-454b	profile39	0	3.08	5.52	6.77	7.23	7.79
miR-455-3p	profile39	0	3.44	5.22	6.07	6.64	7.22
miR-455-5p	profile39	0	1.14	4.22	4.49	5.33	5.87
miR-459-3p	profile39	0	0.72	4.15	6.14	6.18	5.59
miR-460-5p	profile39	0	1.63	4.59	5.59	6.22	6.57
miR-462	profile39	0	0.19	1.28	2.44	3.05	3.33
miR-489	profile39	0	2.17	5.81	6.3	7.02	7.53
miR-499-5p	profile39	0	0.47	4.54	5.16	5.45	5.58
miR-7147	profile39	0	1.46	4.11	5.25	5.55	5.77
miR-722	profile39	0	1.15	4.43	4.87	5.58	5.84
miR-723-3p	profile39	0	0.81	2.69	4.07	5.06	5.86
miR-727-3p	profile39	0	2.03	5.24	5.51	5.64	5.71
miR-731	profile39	0	-0.06	1.01	1.34	1.98	2.5
miR-734	profile39	0	2.66	3.58	5.62	6.6	7.56
miR-7a	profile39	0	0.15	1.27	2.49	3.52	4.48
miR-93	profile39	0	4	5.28	5.8	6.05	6.39
miR-9-3p	profile39	0	1.19	3.16	4.53	6.21	6.8
miR-9-4-3p	profile39	0	0.29	2.08	4.91	7.06	7.61
miR-9-5p	profile39	0	0.7	2.93	4.52	6.41	7.25
miR-96-5p	profile39	0	1.67	3.96	4.7	5.43	6.26
miR-99	profile39	0	-0.77	2.45	4.55	5.93	6.35
novel145_mature	profile39	0	0.32	2.17	2.06	2.34	2.66
novel145_star	profile39	0	-2	2.91	5.41	5.98	6.22
novel20_mature	profile39	0	-0.57	0.27	1.07	1.72	1.15
novel31_mature	profile39	0	-0.12	0.4	0.34	1.02	1.45
novel360_star	profile39	0	3.17	6.04	6.77	7.55	7.95
novel46_mature	profile39	0	0.54	2.21	3.63	4.37	4.61
novel502_mature	profile39	0	2.25	1.88	1.91	3.98	3.35
novel8_star	profile39	0	2.58	4.89	5.85	6.44	6.34
let-7g	profile49	0	3.47	4.57	4.58	4.87	5.43
miR-100-2-3p	profile49	0	2.52	5.98	5.93	5.79	5.76
miR-107a-5p	profile49	0	5.52	6.9	7.12	7.25	7.89
miR-10a-3p	profile49	0	5.38	6.03	5.43	5.27	5.09
miR-10a-5p	profile49	0	4.45	5.77	5.6	5.75	5.71
miR-10b-2-3p	profile49	0	5.17	5.61	5.08	5.11	4.92
miR-10b-3p	profile49	0	5.69	6.15	5.32	4.99	4.26
miR-10b-5p	profile49	0	4.17	5.79	5.83	6.08	6.01
miR-10c-5p	profile49	0	4.05	5.82	6.09	6.44	6.45
miR-10d-3p	profile49	0	4.45	5.94	5.59	5.55	5.33
miR-125b-2-3p	profile49	0	2.92	6.2	6.3	6.15	6.33
miR-133c-5p	profile49	0	4.2	6.05	5.55	5.48	5.23
miR-135b-3p	profile49	0	4.29	5.98	5.71	5.94	5.88
miR-153a-5p	profile49	0	5.37	6.35	7.12	6.82	6.77
miR-153b-5p	profile49	0	4.35	6.04	6.05	5.3	5.37
miR-16b	profile49	0	3.4	4.65	4.5	4.3	4.75
miR-16c-3p	profile49	0	4.4	5.31	5.37	5.53	5.26
miR-16c-5p	profile49	0	3.31	4.8	4.63	4.65	4.87
miR-17a-5p	profile49	0	4.29	5.55	5.92	5.99	6.08
miR-196a-5p	profile49	0	5.24	6.37	5.87	5.14	5.05
miR-196b	profile49	0	5.41	6.17	5.56	4.83	4.74
miR-196c	profile49	0	3.73	5.11	4.63	3.46	3.32
miR-19c-3p	profile49	0	3.52	5.08	5.65	5.78	5.96
miR-200a-5p	profile49	0	5.74	6.14	5.75	5.37	4.94
miR-200b-5p	profile49	0	5.88	6.35	5.57	4.94	4.65
miR-200c-5p	profile49	0	3.83	5.36	5.41	5.33	5.45
miR-203a-3p	profile49	0	4.53	6.01	6.24	6.28	5.86
miR-203a-5p	profile49	0	3.81	4.42	4.46	4.22	4.81
miR-203b-3p	profile49	0	4.9	6.28	6.03	5.83	5.33
miR-203b-5p	profile49	0	5.87	6.04	5.65	5.12	5.11
miR-205-3p	profile49	0	6.35	6.66	6.65	5.99	6.22
miR-205-5p	profile49	0	4.68	5.97	5.67	5.67	5.43
miR-206-5p	profile49	0	4.91	6.24	5.69	5.28	6.14
miR-20a-3p	profile49	0	5.45	6	5.55	5.55	5.3
miR-20a-5p	profile49	0	4.57	5.78	6	6.04	5.92
miR-20b-5p	profile49	0	4.33	5.8	5.97	5.97	5.95
miR-21	profile49	0	4.66	5.57	5.43	5.41	5.69
miR-219-3p	profile49	0	3.15	5.41	5.78	4.76	4.07
miR-221-3p	profile49	0	3.6	5.82	5.86	5.85	5.56
miR-221-5p	profile49	0	5.28	6.03	5.76	5.5	5.23
miR-222a-3p	profile49	0	4.26	5.99	5.69	5.67	5.32
miR-222a-5p	profile49	0	5.58	6.39	5.31	4.81	4.24
miR-24	profile49	0	3.32	4.83	4.88	5.12	5.39
miR-25-3p	profile49	0	3.92	5.1	4.97	4.91	4.83
miR-26a-2-3p	profile49	0	4.63	5.58	5.47	5.03	4.55
miR-26a-3p	profile49	0	4.52	5.95	5.95	6.05	5.9
miR-26a-5p	profile49	0	3.39	4.76	5.06	5.2	5.31
miR-27b-3p	profile49	0	3.96	5.41	5.33	5.23	5.1
miR-27d	profile49	0	2.14	4.54	4.56	4.07	4.63
miR-301b-5p	profile49	0	4.09	5.69	5.08	4.5	4.14
miR-301c-5p	profile49	0	4.82	5.68	5.34	5.13	4.87
miR-30c-3p	profile49	0	5.57	5.96	5.42	5.21	4.64
miR-30e-3p	profile49	0	5.1	5.99	5.7	5.48	5.5
miR-363-3p	profile49	0	3.75	5.47	5.6	5.65	5.48
miR-429a	profile49	0	3.67	5.38	5.8	5.66	5.86
miR-456	profile49	0	3.96	5.5	5.6	5.26	5.34
miR-458-3p	profile49	0	3.37	5.85	5.84	5.9	6.08
miR-499-3p	profile49	0	2.52	5.61	5.41	5.25	5.24
miR-724	profile49	0	4.78	5.86	5.26	5.04	4.92
miR-727-5p	profile49	0	2.78	5.57	5.82	5.67	5.58
miR-733	profile49	0	2.5	3.52	4.67	4.01	3.75
miR-92a-3p	profile49	0	4.97	5.64	5.09	5	4.82
miR-92b-3p	profile49	0	4.75	5.75	5.55	5.47	5.18
novel10_mature	profile49	0	4.24	5.29	5.12	5	4.61
novel10_star	profile49	0	4.67	5.48	4.95	4.68	4.39
novel13_mature	profile49	0	4.46	5.43	5.29	5.63	5.83
novel14_mature	profile49	0	4.38	5.19	5.16	5.26	4.9
novel17_mature	profile49	0	3.31	4.36	3.75	3.34	3.04
novel2_star	profile49	0	3.83	5.09	5.33	5.37	5.48
novel22_mature	profile49	0	4.22	5.82	6.34	6.27	5.82
novel27_mature	profile49	0	4.99	5.79	4.8	4.51	4.11
novel276_star	profile49	0	4.12	5.59	6.12	6.1	5.46
novel3_mature	profile49	0	3.53	4.2	3.89	3.72	3.32
novel320_mature	profile49	0	2.87	5.16	4.94	4.96	4.2
novel329_mature	profile49	0	6.24	6.81	6.49	6.18	6.16
novel356_mature	profile49	0	2.01	2.42	3.66	3.09	2.92
novel36_mature	profile49	0	4.99	5.94	5.49	5.11	5.06
novel372_mature	profile49	0	5.36	6.75	7.35	6.74	7.11
novel388_mature	profile49	0	5.53	6.59	6.49	5.58	5.79
novel39_mature	profile49	0	3.83	5.52	5.15	4.78	4.72
novel454_mature	profile49	0	5.52	5.75	5.31	4.85	4.78
novel476_star	profile49	0	4.57	5.09	4.69	4.54	4.63
novel5_mature	profile49	0	4.64	5.39	6.89	6.59	6.13
novel522_mature	profile49	0	4.58	5.04	4.93	4.64	4.34
novel545_mature	profile49	0	4.67	5.21	4.64	4.35	3.95
novel549_mature	profile49	0	3.93	4.68	4.03	3.95	3.85
novel57_mature	profile49	0	4.32	5.19	4.25	3.78	3.58
novel6_mature	profile49	0	3.65	4.59	4.85	4.98	4.6
novel7_mature	profile49	0	4.87	5.84	5.49	5.03	4.92
novel73_mature	profile49	0	3.79	5.13	5.15	5.24	4.6

## Sheet: Sheet5.Enrichment
GO (BP) enrichment terms (p < 0.05)							KEGG enrichment terms (p < 0.05)
profile_08							profile_8
ID	Description	pvalue	geneID	Count			ID	Description	pvalue	geneID	Count
GO:0048739	cardiac muscle fiber development	1.16678e-06	CL3100Contig1/CL167Contig5/CL41Contig3/CL41Contig8/comp56783_c0_seq27_3/comp70632_c0_seq12_1	6			ko05410	Hypertrophic cardiomyopathy (HCM)	0.000896871	CL41Contig3/CL41Contig8/comp56783_c0_seq27_3/comp70632_c0_seq12_1/CL84Contig6/comp55852_c0_seq5_2/CL2595Contig1	7
GO:0050790	regulation of catalytic activity	3.24572e-06	CL41Contig3/CL41Contig8/comp56783_c0_seq27_3/comp70632_c0_seq12_1/CL22946Contig1/comp77889_c0_seq3_4	6			ko05010	Alzheimer's disease	0.0010739	CL84Contig6/comp55852_c0_seq5_2/CL36Contig2/CL22946Contig1/comp70176_c0_seq7_1/comp77889_c0_seq3_4/CL2595Contig1/comp75590_c0_seq13_5	8
GO:0043056	forward locomotion	1.1809e-05	CL41Contig3/CL41Contig8/comp56783_c0_seq27_3/comp70632_c0_seq12_1	4			ko05414	Dilated cardiomyopathy (DCM)	0.00235885	CL41Contig3/CL41Contig8/comp56783_c0_seq27_3/comp70632_c0_seq12_1/CL84Contig6/comp55852_c0_seq5_2/CL2595Contig1	7
GO:0060419	heart growth	1.1809e-05	CL41Contig3/CL41Contig8/comp56783_c0_seq27_3/comp70632_c0_seq12_1	4			ko04014	Ras signaling pathway	0.00402325	CL2182Contig1/CL2182Contig2/CL7978Contig2/CL4310Contig1/CL4310Contig2/comp64040_c0_seq4_1/comp68995_c0_seq12_5/CL3181Contig1/comp75590_c0_seq13_5	9
GO:0030240	skeletal muscle thin filament assembly	1.19939e-05	CL1166Contig2/CL41Contig3/CL41Contig8/comp56783_c0_seq27_3/comp70632_c0_seq12_1	5			ko03010	Ribosome	0.0186407	CL11236Contig1/comp29068_c0_seq2_6/CL21631Contig1	3
GO:0035995	detection of muscle stretch	1.83277e-05	CL41Contig3/CL41Contig8/comp56783_c0_seq27_3/comp70632_c0_seq12_1	4			ko05033	Nicotine addiction	0.0186407	CL48745Contig1/CL83Contig3/comp75590_c0_seq13_5	3
GO:0048769	sarcomerogenesis	1.83277e-05	CL41Contig3/CL41Contig8/comp56783_c0_seq27_3/comp70632_c0_seq12_1	4			ko05030	Cocaine addiction	0.0210968	CL2923Contig2/comp70433_c0_seq20_1/comp75590_c0_seq13_5	3
GO:0045214	sarcomere organization	3.0032e-05	CL3100Contig1/CL167Contig5/CL41Contig3/CL41Contig8/comp56783_c0_seq27_3/comp70632_c0_seq12_1/CL19677Contig1	7			ko04260	Cardiac muscle contraction	0.0224552	CL167Contig5/CL84Contig6/comp55852_c0_seq5_2/CL2595Contig1	4
GO:0003300	cardiac muscle hypertrophy	3.87353e-05	CL41Contig3/CL41Contig8/comp56783_c0_seq27_3/comp70632_c0_seq12_1	4			ko04610	Complement and coagulation cascades	0.0279783	CL24Contig19/CL24Contig8/CL16353Contig1	3
GO:0030241	skeletal muscle myosin thick filament assembly	3.87353e-05	CL41Contig3/CL41Contig8/comp56783_c0_seq27_3/comp70632_c0_seq12_1	4			ko04261	Adrenergic signaling in cardiomyocytes	0.0348101	CL167Contig5/CL84Contig6/comp55852_c0_seq5_2/CL2595Contig1/CL574Contig1/comp62021_c0_seq4_5	6
GO:0055002	striated muscle cell development	3.87353e-05	CL41Contig3/CL41Contig8/comp56783_c0_seq27_3/comp70632_c0_seq12_1	4			ko04210	Apoptosis	0.0360911	CL22946Contig1/comp70176_c0_seq7_1/comp77889_c0_seq3_4/CL3Contig120/comp54096_c0_seq85_2	5
GO:0007512	adult heart development	5.70791e-05	CL167Contig5/CL41Contig3/CL41Contig8/comp56783_c0_seq27_3/comp70632_c0_seq12_1	5			ko04974	Protein digestion and absorption	0.0360911	CL2150Contig2/comp79957_c1_seq3_5/CL235Contig6/comp72680_c0_seq1_4/CL502Contig1	5
GO:1901897	regulation of relaxation of cardiac muscle	7.21356e-05	CL41Contig3/CL41Contig8/comp56783_c0_seq27_3/comp70632_c0_seq12_1	4			ko04723	Retrograde endocannabinoid signaling	0.0433201	CL48745Contig1/CL83Contig3/CL84Contig6/comp55852_c0_seq5_2/CL2595Contig1	5
GO:0021591	ventricular system development	0.000133535	CL41Contig3/CL41Contig8/comp56783_c0_seq27_3/comp70632_c0_seq12_1/CL743Contig3	5
GO:0048286	lung alveolus development	0.000179847	CL200Contig5/comp71590_c0_seq1_5/CL9923Contig1/CL9923Contig2/comp71987_c1_seq12_1	5			profile_39
GO:0007507	heart development	0.000261328	CL1166Contig2/CL14810Contig1/CL4301Contig1/CL41Contig3/CL41Contig8/comp56783_c0_seq27_3/comp70632_c0_seq12_1/CL200Contig5/comp71590_c0_seq1_5/CL743Contig3/comp66772_c0_seq4_4/CL5089Contig1	12			ID	Description	pvalue	geneID	Count
GO:0001560	regulation of cell growth by extracellular stimulus	0.000430221	CL156Contig3/CL200Contig5/comp71590_c0_seq1_5	3			ko04139	Mitophagy - yeast	0.00120508	CL2332Contig1/comp14637_c0_seq1_1/comp50880_c0_seq7_2/comp68400_c0_seq5_1	4
GO:0006744	ubiquinone biosynthetic process	0.00058468	CL10084Contig1/CL10084Contig2/CL24600Contig1	3			ko00310	Lysine degradation	0.00171797	CL19010Contig1/CL1943Contig1/CL1943Contig3/CL21626Contig1/CL719Contig1/comp57240_c0_seq4_3	6
GO:0055003	cardiac myofibril assembly	0.000590668	CL41Contig3/CL41Contig8/comp56783_c0_seq27_3/comp70632_c0_seq12_1	4			ko04064	NF-kappa B signaling pathway	0.0126797	CL2332Contig1/CL6389Contig1/comp14637_c0_seq1_1/CL16759Contig1	4
GO:0001701	in utero embryonic development	0.000685913	CL167Contig5/CL41Contig3/CL41Contig8/CL487Contig5/comp56783_c0_seq27_3/comp70632_c0_seq12_1/CL16502Contig1/CL16502Contig2/CL1017Contig1/CL10602Contig2	10			ko05168	Herpes simplex infection	0.0170948	CL82Contig1/CL2332Contig1/CL6389Contig1/comp14637_c0_seq1_1/CL16759Contig1/CL19362Contig1	6
GO:0060048	cardiac muscle contraction	0.000686072	CL167Contig5/CL41Contig3/CL41Contig8/comp56783_c0_seq27_3/comp70632_c0_seq12_1	5			ko00600	Sphingolipid metabolism	0.0218662	CL15372Contig1/CL37839Contig1/CL254Contig4	3
GO:0006941	striated muscle contraction	0.000759981	CL167Contig5/CL41Contig3/CL41Contig8/comp56783_c0_seq27_3/comp70632_c0_seq12_1	5			ko00480	Glutathione metabolism	0.0230018	CL3769Contig1/CL132Contig3	2
GO:0060056	mammary gland involution	0.000770523	CL22946Contig1/comp70176_c0_seq7_1/comp77889_c0_seq3_4	3			ko04120	Ubiquitin mediated proteolysis	0.0276415	CL1599Contig2/CL11Contig9/CL7425Contig1/CL16759Contig1/CL9535Contig1	5
GO:0055008	cardiac muscle tissue morphogenesis	0.000921296	CL41Contig3/CL41Contig8/comp56783_c0_seq27_3/comp70632_c0_seq12_1	4			ko05162	Measles	0.0331228	CL211Contig4/CL2332Contig1/comp14637_c0_seq1_1/CL16759Contig1	4
GO:0030511	positive regulation of transforming growth factor beta receptor signaling pathway	0.00136442	CL8687Contig1/CL200Contig5/comp71590_c0_seq1_5/CL2708Contig2	4			ko00061	Fatty acid biosynthesis	0.0342617	CL196Contig2/comp42534_c0_seq9_6	2
GO:0032801	receptor catabolic process	0.0015388	CL22946Contig1/comp70176_c0_seq7_1/comp77889_c0_seq3_4	3			ko00640	Propanoate metabolism	0.0373512	CL196Contig2/comp42534_c0_seq9_6	2
GO:0001756	somitogenesis	0.002246	CL4301Contig1/CL41Contig3/CL41Contig8/comp56783_c0_seq27_3/comp70632_c0_seq12_1/comp40057_c0_seq2_1	6			ko03460	Fanconi anemia pathway	0.03759	CL3275Contig1/CL3275Contig2/CL3275Contig3	3
GO:0002089	lens morphogenesis in camera-type eye	0.00224684	CL1166Contig2/CL4227Contig1/comp73713_c0_seq9_5	3
GO:0016310	phosphorylation	0.002402	CL10084Contig1/CL10084Contig2/CL24600Contig1/CL14Contig23	4			profile_49
GO:0022027	interkinetic nuclear migration	0.00266504	CL1Contig183/CL1Contig272/CL449Contig3	3			ID	Description	pvalue	geneID	Count
GO:0031122	cytoplasmic microtubule organization	0.002937	CL1Contig183/CL1Contig272/CL1594Contig2/CL6313Contig1	4			ko03018	RNA degradation	0.00442737	CL36443Contig1/CL37096Contig1/CL10773Contig1/CL28Contig23/CL3972Contig2	5
GO:0045859	regulation of protein kinase activity	0.00323276	CL41Contig3/CL41Contig8/comp56783_c0_seq27_3/comp70632_c0_seq12_1	4			ko04013	MAPK signaling pathway - fly	0.0124339	CL2790Contig1/CL2790Contig2/comp51959_c0_seq19_2/CL7724Contig1/CL1Contig69/CL10438Contig1	6
GO:0006936	muscle contraction	0.00359691	CL167Contig5/CL41Contig3/CL41Contig8/comp56783_c0_seq27_3/comp70632_c0_seq12_1	5			ko00520	Amino sugar and nucleotide sugar metabolism	0.0125103	CL50Contig6/comp33993_c0_seq1_6/comp76701_c0_seq10_5	3
GO:0042692	muscle cell differentiation	0.00363776	CL313Contig1/CL200Contig5/comp71590_c0_seq1_5	3			ko01522	Endocrine resistance	0.0191359	CL3626Contig2/comp36755_c0_seq11_6/comp77345_c1_seq12_4/CL9974Contig1/CL767Contig1/CL21672Contig1	6
GO:0007268	chemical synaptic transmission	0.00467595	CL2923Contig2/comp70433_c0_seq20_1/CL83Contig3/CL8598Contig1/CL1621Contig1/CL16502Contig1/CL16502Contig2/CL2708Contig2/CL25127Contig1	9			ko04370	VEGF signaling pathway	0.0194791	CL3626Contig2/comp36755_c0_seq11_6/comp77345_c1_seq12_4/CL9974Contig1	4
GO:0014047	glutamate secretion	0.00773998	CL16502Contig1/CL16502Contig2/CL2708Contig2	3			ko04136	Autophagy - other eukaryotes	0.021188	CL580Contig2/CL7Contig20/comp53940_c2_seq4_2	3
GO:0030705	cytoskeleton-dependent intracellular transport	0.00791262	CL1Contig183/CL1Contig272/CL156Contig3/CL1594Contig2	4			ko00511	Other glycan degradation	0.0276029	CL28117Contig1/CL28117Contig2	2
GO:0006836	neurotransmitter transport	0.00860754	CL48745Contig1/CL10147Contig1/CL25127Contig1	3			ko04913	Ovarian Steroidogenesis	0.0303926	CL767Contig1/CL259Contig4/CL46975Contig1	3
GO:0008088	axo-dendritic transport	0.0102934	CL16502Contig1/CL16502Contig2	2			ko04150	mTOR signaling pathway	0.0307853	CL5119Contig2/comp55186_c0_seq16_2/CL9974Contig1/CL7Contig20/comp53940_c2_seq4_2/CL25831Contig1	6
GO:0045987	positive regulation of smooth muscle contraction	0.0102934	CL200Contig5/comp71590_c0_seq1_5	2			ko01524	Platinum drug resistance	0.0367731	CL132Contig3/CL5030Contig1/CL51Contig7	3
GO:0060982	coronary artery morphogenesis	0.0102934	CL2182Contig1/CL2182Contig2	2			ko04622	RIG-I-like receptor signaling pathway	0.0413788	CL2790Contig1/CL2790Contig2/comp51959_c0_seq19_2	3
GO:0097150	neuronal stem cell population maintenance	0.0115415	CL1166Contig2/CL1Contig183/CL1Contig272	3			ko03008	Ribosome biogenesis in eukaryotes	0.0462615	CL1640Contig1/CL2811Contig1/CL28Contig23	3
GO:0097264	self proteolysis	0.0115415	CL11807Contig1/CL22946Contig1/comp77889_c0_seq3_4	3			ko00561	Glycerolipid metabolism	0.0488053	CL274Contig1/CL274Contig2/CL25062Contig1	3
GO:0007399	nervous system development	0.0122568	CL2923Contig2/comp70433_c0_seq20_1/CL36179Contig1/CL16502Contig1/CL16502Contig2/CL1017Contig1/CL1592Contig1/CL4310Contig1/CL4310Contig2/CL5089Contig1/CL6298Contig1/CL7956Contig1	12
GO:0051645	Golgi localization	0.0124508	CL1Contig183/CL1Contig272	2
GO:0055009	atrial cardiac muscle tissue morphogenesis	0.0124508	CL1166Contig2/CL167Contig5	2
GO:0070989	oxidative demethylation	0.0124508	comp53622_c0_seq1_2/comp76466_c0_seq15_5	2
GO:0051603	proteolysis involved in cellular protein catabolic process	0.0126319	CL6074Contig1/comp70176_c0_seq7_1/CL3Contig120	3
GO:0001569	branching involved in blood vessel morphogenesis	0.0137794	CL2182Contig1/CL2182Contig2/CL502Contig1	3
GO:0042769	DNA damage response, detection of DNA damage	0.0147869	CL317Contig1/comp66772_c0_seq4_4	2
GO:0060065	uterus development	0.0147869	CL200Contig5/comp71590_c0_seq1_5	2
GO:0048565	digestive tract development	0.0149842	CL200Contig5/comp71590_c0_seq1_5/comp64040_c0_seq4_1	3
GO:0051592	response to calcium ion	0.0156863	CL41Contig3/CL41Contig8/comp56783_c0_seq27_3/comp70632_c0_seq12_1	4
GO:0034454	microtubule anchoring at centrosome	0.0172954	CL1Contig183/CL1Contig272	2
GO:0045736	negative regulation of cyclin-dependent protein serine/threonine kinase activity	0.0172954	CL200Contig5/comp71590_c0_seq1_5	2
GO:0007596	blood coagulation	0.0174765	CL24Contig19/CL24Contig8/CL12806Contig1/CL16353Contig1	4
GO:0030154	cell differentiation	0.0188127	CL1206Contig3/CL2182Contig1/CL2182Contig2/CL22140Contig1/CL63Contig1/CL20459Contig1/CL4310Contig1/CL4310Contig2/CL4Contig44/CL4Contig51/comp79934_c0_seq9_4/CL5089Contig1/CL16283Contig1	13
GO:0010832	negative regulation of myotube differentiation	0.0199704	CL200Contig5/comp71590_c0_seq1_5	2
GO:0043388	positive regulation of DNA binding	0.0199704	CL200Contig5/comp71590_c0_seq1_5	2
GO:0009987	cellular process	0.022806	CL52353Contig1/CL2036Contig1	2
GO:0030210	heparin biosynthetic process	0.022806	CL23249Contig1/CL52353Contig1	2
GO:0043623	cellular protein complex assembly	0.022806	CL165Contig2/comp70907_c2_seq80_1	2
GO:0080111	DNA demethylation	0.022806	comp53622_c0_seq1_2/comp76466_c0_seq15_5	2
GO:0050873	brown fat cell differentiation	0.0257966	CL8687Contig1/CL862Contig1	2
GO:0060998	regulation of dendritic spine development	0.0257966	CL4310Contig1/CL4310Contig2	2
GO:0003007	heart morphogenesis	0.0258825	CL41Contig3/CL41Contig8/comp56783_c0_seq27_3/comp70632_c0_seq12_1	4
GO:1900042	positive regulation of interleukin-2 secretion	0.0289366	CL402Contig7/comp69513_c1_seq9_5	2
GO:1903358	regulation of Golgi organization	0.0289366	CL165Contig2/comp70907_c2_seq80_1	2
GO:0001570	vasculogenesis	0.030856	CL200Contig5/CL26119Contig1/comp71590_c0_seq1_5/comp68995_c0_seq12_5	4
GO:0010667	negative regulation of cardiac muscle cell apoptotic process	0.0322205	CL200Contig5/comp71590_c0_seq1_5	2
GO:0014029	neural crest formation	0.0322205	CL36179Contig1/CL6298Contig1	2
GO:0031529	ruffle organization	0.0322205	CL4310Contig1/CL4310Contig2	2
GO:1903146	regulation of mitophagy	0.0322205	CL11236Contig1/comp29068_c0_seq2_6	2
GO:0008284	positive regulation of cell proliferation	0.0353078	CL1166Contig2/CL36179Contig1/CL200Contig5/comp71590_c0_seq1_5/CL9923Contig1/CL9923Contig2/comp71987_c1_seq12_1/comp64040_c0_seq4_1/comp66772_c0_seq4_4	9
GO:0031116	positive regulation of microtubule polymerization	0.0356432	CL3925Contig1/CL3925Contig3	2
GO:0071539	protein localization to centrosome	0.0356432	CL1Contig183/CL1Contig272	2
GO:0051145	smooth muscle cell differentiation	0.0391993	CL200Contig5/comp71590_c0_seq1_5	2
GO:0055117	regulation of cardiac muscle contraction	0.042884	CL495Contig3/comp77040_c0_seq9_4	2
GO:0006357	regulation of transcription from RNA polymerase II promoter	0.0460249	CL1206Contig3/CL2182Contig1/CL2182Contig2/CL200Contig5/comp71590_c0_seq1_5/CL8328Contig1/CL14609Contig1/CL19389Contig1/CL4Contig44/CL4Contig51	10
GO:0080182	histone H3-K4 trimethylation	0.0466922	comp53622_c0_seq1_2/comp76466_c0_seq15_5	2
profile_39
ID	Description	pvalue	geneID	Count
GO:0006417	regulation of translation	0.000830518	CL15806Contig1/CL10724Contig1/CL5189Contig1/CL5189Contig2/comp79318_c0_seq1_5/CL37936Contig1	6
GO:0050775	positive regulation of dendrite morphogenesis	0.00092466	CL513Contig3/comp40636_c0_seq1_6/CL3052Contig1/CL3052Contig2	4
GO:1990253	cellular response to leucine starvation	0.000967665	CL5189Contig1/CL5189Contig2/comp79318_c0_seq1_5	3
GO:0033674	positive regulation of kinase activity	0.00124217	CL5189Contig1/CL5189Contig2/comp79318_c0_seq1_5	3
GO:0015031	protein transport	0.00149344	CL4287Contig1/CL513Contig3/comp40636_c0_seq1_6/CL1550Contig1/CL8553Contig2/comp78741_c0_seq3_4/CL1283Contig1/CL43714Contig1/CL43762Contig1/CL47200Contig1/CL2199Contig1/CL3574Contig2/CL3574Contig3/comp72777_c0_seq1_4	14
GO:0045022	early endosome to late endosome transport	0.00160686	CL2720Contig1/CL513Contig3/comp40636_c0_seq1_6/CL990Contig3	4
GO:0055088	lipid homeostasis	0.00160686	CL1599Contig2/CL196Contig2/comp42534_c0_seq9_6/CL1078Contig1	4
GO:0000060	protein import into nucleus, translocation	0.00280815	comp55711_c0_seq5_3/comp74617_c0_seq3_4/CL6063Contig1	3
GO:0009617	response to bacterium	0.00332765	CL6460Contig1/comp67111_c0_seq2_1/CL16759Contig1	3
GO:0000278	mitotic cell cycle	0.00409385	CL16030Contig1/comp66106_c0_seq10_1/CL15190Contig1/CL37936Contig1/CL20124Contig1	5
GO:0042981	regulation of apoptotic process	0.00496459	comp35448_c0_seq1_6/CL16030Contig1/CL48714Contig1/CL53187Contig1/comp17496_c0_seq1_6/CL2Contig276/comp57226_c1_seq18_3/CL16759Contig1	8
GO:0071346	cellular response to interferon-gamma	0.00513006	CL2720Contig1/CL926Contig1/comp17496_c0_seq1_6/CL990Contig3	4
GO:0030317	flagellated sperm motility	0.00522317	CL18700Contig1/comp48632_c0_seq2_2/CL26167Contig1	3
GO:0002376	immune system process	0.00597251	CL3574Contig2/CL3574Contig3/comp72777_c0_seq1_4	3
GO:0042059	negative regulation of epidermal growth factor receptor signaling pathway	0.0106562	CL9695Contig1/CL14895Contig1/CL6058Contig1	3
GO:0006349	regulation of gene expression by genetic imprinting	0.0119644	CL21363Contig1/CL22029Contig1	2
GO:0006623	protein targeting to vacuole	0.0119644	CL276Contig1/CL276Contig3	2
GO:0007175	negative regulation of epidermal growth factor-activated receptor activity	0.0119644	CL14895Contig1/CL6058Contig1	2
GO:0022407	regulation of cell-cell adhesion	0.0119644	CL15Contig9/comp55885_c0_seq27_2	2
GO:0035646	endosome to melanosome transport	0.0119644	CL513Contig3/comp40636_c0_seq1_6	2
GO:0035729	cellular response to hepatocyte growth factor stimulus	0.0119644	CL3769Contig1/CL82Contig1	2
GO:1904778	positive regulation of protein localization to cell cortex	0.0119644	CL19Contig3/comp79074_c2_seq72_5	2
GO:0042795	snRNA transcription from RNA polymerase II promoter	0.0142483	comp34634_c0_seq1_6/CL44Contig4/CL18700Contig1	3
GO:0001704	formation of primary germ layer	0.0144598	CL2720Contig1/CL990Contig3	2
GO:0021999	neural plate anterior/posterior regionalization	0.0144598	CL15Contig9/comp55885_c0_seq27_2	2
GO:0035970	peptidyl-threonine dephosphorylation	0.0144598	CL16658Contig1/CL15190Contig1	2
GO:0042130	negative regulation of T cell proliferation	0.0144598	CL2Contig276/comp57226_c1_seq18_3	2
GO:0060441	epithelial tube branching involved in lung morphogenesis	0.0144598	CL2Contig276/comp57226_c1_seq18_3	2
GO:1901800	positive regulation of proteasomal protein catabolic process	0.0144598	CL1599Contig2/comp54226_c0_seq4_1	2
GO:0009615	response to virus	0.0169792	CL32139Contig1/CL211Contig4/CL16759Contig1	3
GO:0001894	tissue homeostasis	0.0171583	CL196Contig2/comp42534_c0_seq9_6	2
GO:0048477	oogenesis	0.0171583	CL719Contig1/comp57240_c0_seq4_3	2
GO:0071380	cellular response to prostaglandin E stimulus	0.0171583	CL196Contig2/comp42534_c0_seq9_6	2
GO:1904837	beta-catenin-TCF complex assembly	0.0171583	CL719Contig1/comp57240_c0_seq4_3	2
GO:0016569	covalent chromatin modification	0.017172	CL16902Contig1/comp69306_c0_seq6_4/CL2607Contig1/comp17496_c0_seq1_6/CL21044Contig1/CL16898Contig1/CL17720Contig1	7
GO:0016055	Wnt signaling pathway	0.0184374	comp42494_c0_seq32_6/CL49815Contig1/CL5642Contig1/CL15Contig9/CL2332Contig1/comp14637_c0_seq1_1/comp55885_c0_seq27_2/CL43769Contig1	8
GO:0002474	antigen processing and presentation of peptide antigen via MHC class I	0.0200521	CL6460Contig1/comp67111_c0_seq2_1	2
GO:0043046	DNA methylation involved in gamete generation	0.0200521	CL21363Contig1/CL22029Contig1	2
GO:1990126	retrograde transport, endosome to plasma membrane	0.0200521	CL513Contig3/comp40636_c0_seq1_6	2
GO:0010501	RNA secondary structure unwinding	0.0215864	CL8992Contig1/CL15196Contig1/CL28452Contig1	3
GO:0000387	spliceosomal snRNP assembly	0.0231339	CL21363Contig1/CL22029Contig1	2
GO:2001238	positive regulation of extrinsic apoptotic signaling pathway	0.0231339	CL16030Contig1/CL29920Contig1	2
GO:0008217	regulation of blood pressure	0.0249998	CL6460Contig1/comp67111_c0_seq2_1/CL33347Contig1	3
GO:0034198	cellular response to amino acid starvation	0.0249998	CL5189Contig1/CL5189Contig2/comp79318_c0_seq1_5	3
GO:0021762	substantia nigra development	0.0263965	CL43714Contig1/CL43762Contig1	2
GO:0032801	receptor catabolic process	0.0263965	CL2720Contig1/CL990Contig3	2
GO:0051560	mitochondrial calcium ion homeostasis	0.0298329	comp50880_c0_seq7_2/comp68400_c0_seq5_1	2
GO:0045880	positive regulation of smoothened signaling pathway	0.0326456	CL2120Contig2/CL2Contig276/comp57226_c1_seq18_3	3
GO:0008630	intrinsic apoptotic signaling pathway in response to DNA damage	0.0334362	CL21815Contig1/comp36862_c0_seq1_6	2
GO:0021670	lateral ventricle development	0.0334362	CL3052Contig1/CL3052Contig2	2
GO:0030011	maintenance of cell polarity	0.0334362	CL2Contig276/comp57226_c1_seq18_3	2
GO:0043171	peptide catabolic process	0.0334362	CL6460Contig1/comp67111_c0_seq2_1	2
GO:0044387	negative regulation of protein kinase activity by regulation of protein phosphorylation	0.0334362	CL16658Contig1/CL211Contig4	2
GO:0051894	positive regulation of focal adhesion assembly	0.0334362	CL16658Contig1/CL10724Contig1	2
GO:0001837	epithelial to mesenchymal transition	0.0371998	CL2Contig276/comp57226_c1_seq18_3	2
GO:0006851	mitochondrial calcium ion transport	0.0371998	comp50880_c0_seq7_2/comp68400_c0_seq5_1	2
GO:0032968	positive regulation of transcription elongation from RNA polymerase II promoter	0.0371998	CL330Contig2/comp34634_c0_seq1_6	2
GO:0034614	cellular response to reactive oxygen species	0.0371998	comp55711_c0_seq5_3/comp74617_c0_seq3_4	2
GO:0035331	negative regulation of hippo signaling	0.0371998	CL2Contig276/comp57226_c1_seq18_3	2
GO:0045176	apical protein localization	0.0371998	CL2Contig276/comp57226_c1_seq18_3	2
GO:1903146	regulation of mitophagy	0.0371998	CL1599Contig2/CL5974Contig1	2
GO:0035690	cellular response to drug	0.0390888	CL16658Contig1/comp66106_c0_seq10_1/CL20124Contig1	3
GO:0043627	response to estrogen	0.0390888	CL37839Contig1/CL719Contig1/comp57240_c0_seq4_3	3
GO:0007405	neuroblast proliferation	0.0411172	CL3052Contig1/CL3052Contig2	2
GO:0050769	positive regulation of neurogenesis	0.0411172	CL3052Contig1/CL3052Contig2	2
GO:0050830	defense response to Gram-positive bacterium	0.0411172	CL2199Contig1/CL4912Contig3	2
GO:0008543	fibroblast growth factor receptor signaling pathway	0.0413695	CL2720Contig1/CL516Contig1/CL990Contig3	3
GO:0043123	positive regulation of I-kappaB kinase/NF-kappaB signaling	0.041701	CL9147Contig1/CL6389Contig1/comp21394_c0_seq1_6/CL15190Contig1/CL29920Contig1	5
GO:0016573	histone acetylation	0.045182	CL8580Contig1/CL82Contig1	2
GO:0050708	regulation of protein secretion	0.045182	CL8553Contig2/comp78741_c0_seq3_4	2
GO:0060071	Wnt signaling pathway, planar cell polarity pathway	0.045182	CL15Contig9/CL5637Contig1	2
GO:0006606	protein import into nucleus	0.0461275	CL211Contig4/CL6063Contig1/CL15949Contig1	3
GO:0006406	mRNA export from nucleus	0.0486037	CL15196Contig1/CL28452Contig1/CL15949Contig1	3
GO:0006895	Golgi to endosome transport	0.0493882	CL2720Contig1/CL990Contig3	2
profile_49
ID	Description	pvalue	geneID	Count
GO:0070536	protein K63-linked deubiquitination	3.2556e-07	CL2790Contig1/CL2790Contig2/comp51959_c0_seq19_2/CL2419Contig1/CL2419Contig3/CL3858Contig1	6
GO:0010803	regulation of tumor necrosis factor-mediated signaling pathway	6.65166e-06	CL2790Contig1/CL2790Contig2/comp51959_c0_seq19_2/CL2Contig153/comp33046_c0_seq1_6	5
GO:0070914	UV-damage excision repair	3.42839e-05	CL17552Contig1/comp14066_c0_seq1_1/CL7814Contig1/CL7814Contig2	4
GO:0038202	TORC1 signaling	9.08711e-05	CL5119Contig2/comp55186_c0_seq16_2/CL7Contig20/comp53940_c2_seq4_2	4
GO:0022604	regulation of cell morphogenesis	0.000222004	CL12781Contig1/CL47090Contig1/CL6510Contig2/CL2331Contig2/CL2419Contig1/CL2419Contig3	6
GO:0022408	negative regulation of cell-cell adhesion	0.00030199	CL3626Contig2/comp36755_c0_seq11_6/CL38210Contig1/CL48046Contig1	4
GO:0097191	extrinsic apoptotic signaling pathway	0.000368173	CL2Contig153/comp33046_c0_seq1_6/CL8044Contig1/comp68728_c0_seq8_1	4
GO:0002376	immune system process	0.000444115	CL47774Contig1/CL3574Contig2/CL3574Contig3/comp72777_c0_seq1_4	4
GO:0048872	homeostasis of number of cells	0.000444115	CL2790Contig1/CL2790Contig2/comp51959_c0_seq19_2/CL21Contig4	4
GO:0006623	protein targeting to vacuole	0.000512007	CL580Contig2/CL276Contig1/CL276Contig3	3
GO:0050690	regulation of defense response to virus by virus	0.000512007	CL161Contig1/CL36521Contig1/CL22370Contig1	3
GO:1903829	positive regulation of cellular protein localization	0.000512007	CL2790Contig1/CL2790Contig2/comp51959_c0_seq19_2	3
GO:0016049	cell growth	0.000580757	CL1640Contig1/CL6058Contig1/CL7Contig20/comp53940_c2_seq4_2/CL28Contig23	5
GO:0070266	necroptotic process	0.000695325	CL2790Contig1/CL2790Contig2/comp51959_c0_seq19_2	3
GO:0007398	ectoderm development	0.00117571	CL918Contig4/CL38210Contig1/CL48046Contig1	3
GO:0031054	pre-miRNA processing	0.00117571	CL12781Contig1/CL47090Contig1/comp69815_c0_seq5_1	3
GO:0045667	regulation of osteoblast differentiation	0.00117571	CL3626Contig2/comp36755_c0_seq11_6/comp38111_c0_seq1_6	3
GO:2001238	positive regulation of extrinsic apoptotic signaling pathway	0.00147795	CL2790Contig1/CL2790Contig2/comp51959_c0_seq19_2	3
GO:0016055	Wnt signaling pathway	0.00161035	CL2790Contig1/CL2790Contig2/comp51959_c0_seq19_2/CL8222Contig1/CL20961Contig1/comp38111_c0_seq1_6/CL17552Contig1/comp14066_c0_seq1_1/CL2419Contig1/CL2419Contig3	10
GO:0007097	nuclear migration	0.00169778	CL3626Contig2/comp36755_c0_seq11_6/CL1432Contig2/comp70940_c0_seq4_1	4
GO:0042347	negative regulation of NF-kappaB import into nucleus	0.00182471	CL2790Contig1/CL2790Contig2/comp51959_c0_seq19_2	3
GO:0045577	regulation of B cell differentiation	0.00182471	CL2790Contig1/CL2790Contig2/comp51959_c0_seq19_2	3
GO:2000060	positive regulation of protein ubiquitination involved in ubiquitin-dependent protein catabolic process	0.00182471	CL3626Contig2/comp36755_c0_seq11_6/CL15634Contig1	3
GO:0007173	epidermal growth factor receptor signaling pathway	0.00205529	CL3626Contig2/comp36755_c0_seq11_6/CL6058Contig1/CL990Contig3/CL15Contig4	5
GO:0045582	positive regulation of T cell differentiation	0.00221821	CL2790Contig1/CL2790Contig2/comp51959_c0_seq19_2	3
GO:1900087	positive regulation of G1/S transition of mitotic cell cycle	0.00221821	CL7134Contig1/CL7Contig20/comp53940_c2_seq4_2	3
GO:0001558	regulation of cell growth	0.00241634	comp64681_c0_seq1_5/CL7Contig20/comp53940_c2_seq4_2/CL4715Contig1/CL15Contig4	5
GO:0031424	keratinization	0.00266047	CL3Contig61/comp72727_c0_seq1_1/comp34960_c0_seq2_6	3
GO:0000281	mitotic cytokinesis	0.00304137	comp38111_c0_seq1_6/CL10438Contig1/CL1432Contig2/CL3858Contig1/comp70940_c0_seq4_1	5
GO:0031929	TOR signaling	0.0031534	CL7Contig20/comp53940_c2_seq4_2/CL25831Contig1	3
GO:0043409	negative regulation of MAPK cascade	0.0031534	comp38111_c0_seq1_6/CL38210Contig1/CL48046Contig1	3
GO:0043066	negative regulation of apoptotic process	0.00352712	CL12781Contig1/CL47090Contig1/CL8222Contig1/CL9974Contig1/comp38111_c0_seq1_6/CL17552Contig1/comp14066_c0_seq1_1/CL10438Contig1/CL21672Contig1/comp69815_c0_seq5_1/CL16523Contig1	11
GO:0045597	positive regulation of cell differentiation	0.00369876	comp38111_c0_seq1_6/CL38210Contig1/CL48046Contig1	3
GO:0045648	positive regulation of erythrocyte differentiation	0.00369876	CL21672Contig1/CL8044Contig1/comp68728_c0_seq8_1	3
GO:0007050	cell cycle arrest	0.00379739	comp64681_c0_seq1_5/CL1089Contig1/CL2404Contig1/CL7Contig20/comp53940_c2_seq4_2/comp38111_c0_seq1_6	6
GO:1902017	regulation of cilium assembly	0.00429819	CL2790Contig1/CL2790Contig2/comp51959_c0_seq19_2	3
GO:0010507	negative regulation of autophagy	0.00438508	CL1517Contig1/CL3626Contig2/CL7134Contig1/comp36755_c0_seq11_6	4
GO:0045732	positive regulation of protein catabolic process	0.00479636	comp38111_c0_seq1_6/CL17552Contig1/comp14066_c0_seq1_1/comp78266_c0_seq3_5	4
GO:0007172	signal complex assembly	0.0049532	CL3626Contig2/comp36755_c0_seq11_6/comp77345_c1_seq12_4	3
GO:2000785	regulation of autophagosome assembly	0.0049532	CL5119Contig2/comp55186_c0_seq16_2/CL218Contig3	3
GO:0030307	positive regulation of cell growth	0.00526826	CL7134Contig1/CL7Contig20/comp53940_c2_seq4_2/CL7814Contig1/CL7814Contig2	5
GO:0046676	negative regulation of insulin secretion	0.00566516	CL7Contig20/comp53940_c2_seq4_2/CL3972Contig2	3
GO:0009267	cellular response to starvation	0.00569502	CL21Contig1/CL7Contig20/comp53940_c2_seq4_2/CL25831Contig1	4
GO:0016567	protein ubiquitination	0.00691803	CL6417Contig1/CL10447Contig1/comp65078_c0_seq3_1/CL4083Contig1/CL6058Contig1/comp71162_c0_seq1_4/comp77195_c0_seq9_5/CL5575Contig1/CL17552Contig1/CL1Contig69/comp14066_c0_seq1_1	11
GO:0043393	regulation of protein binding	0.0072649	CL2790Contig1/CL2790Contig2/comp51959_c0_seq19_2	3
GO:0051321	meiotic cell cycle	0.00815489	CL226Contig2/comp71162_c0_seq1_4/comp77195_c0_seq9_5	3
GO:0070507	regulation of microtubule cytoskeleton organization	0.00841557	CL1614Contig1/CL2790Contig1/CL2790Contig2/comp51959_c0_seq19_2	4
GO:0015031	protein transport	0.00918155	comp64681_c0_seq1_5/CL24636Contig1/CL31Contig6/CL15634Contig1/CL3574Contig2/CL3574Contig3/comp72777_c0_seq1_4/CL16Contig3/CL10843Contig1/CL10843Contig2/comp70940_c0_seq4_1/comp67888_c0_seq1_5	12
GO:0000082	G1/S transition of mitotic cell cycle	0.00970596	CL16979Contig1/comp73708_c0_seq3_5/CL8044Contig1/comp68728_c0_seq8_1	4
GO:0042059	negative regulation of epidermal growth factor receptor signaling pathway	0.0101198	comp64681_c0_seq1_5/CL6058Contig1/CL9695Contig1	3
GO:0045070	positive regulation of viral genome replication	0.0101198	CL17552Contig1/comp14066_c0_seq1_1/comp69815_c0_seq5_1	3
GO:0090090	negative regulation of canonical Wnt signaling pathway	0.0104682	CL2790Contig1/CL2790Contig2/comp51959_c0_seq19_2/CL20961Contig1/comp38111_c0_seq1_6	5
GO:0001942	hair follicle development	0.0111963	comp38111_c0_seq1_6/CL8044Contig1/comp68728_c0_seq8_1	3
GO:0032007	negative regulation of TOR signaling	0.0111963	CL5119Contig2/comp55186_c0_seq16_2/CL25831Contig1	3
GO:0006027	glycosaminoglycan catabolic process	0.011536	CL28117Contig1/CL28117Contig2	2
GO:0007175	negative regulation of epidermal growth factor-activated receptor activity	0.011536	comp64681_c0_seq1_5/CL6058Contig1	2
GO:0033628	regulation of cell adhesion mediated by integrin	0.011536	CL3626Contig2/comp36755_c0_seq11_6	2
GO:0043691	reverse cholesterol transport	0.011536	comp76648_c0_seq12_4/CL259Contig4	2
GO:0046486	glycerolipid metabolic process	0.011536	CL274Contig1/CL274Contig2	2
GO:0072577	endothelial cell apoptotic process	0.011536	CL2Contig153/comp33046_c0_seq1_6	2
GO:0042593	glucose homeostasis	0.011587	CL1517Contig1/CL7928Contig1/CL20153Contig1/CL36359Contig1/CL48766Contig1	5
GO:0001701	in utero embryonic development	0.0124333	CL3778Contig1/CL16979Contig1/comp73708_c0_seq3_5/CL1432Contig2/comp70940_c0_seq4_1/CL8044Contig1/comp68728_c0_seq8_1/comp69815_c0_seq5_1	8
GO:0006091	generation of precursor metabolites and energy	0.013945	CL50Contig6/comp33993_c0_seq1_6	2
GO:0006930	substrate-dependent cell migration, cell extension	0.013945	CL1432Contig2/comp70940_c0_seq4_1	2
GO:0007130	synaptonemal complex assembly	0.013945	CL12781Contig1/CL47090Contig1	2
GO:0021592	fourth ventricle development	0.013945	CL1432Contig2/comp70940_c0_seq4_1	2
GO:0032237	activation of store-operated calcium channel activity	0.013945	CL1270Contig1/comp39618_c0_seq1_6	2
GO:0051436	negative regulation of ubiquitin-protein ligase activity involved in mitotic cell cycle	0.013945	comp71162_c0_seq1_4/comp77195_c0_seq9_5	2
GO:0071479	cellular response to ionizing radiation	0.013945	CL7814Contig1/CL7814Contig2	2
GO:1900024	regulation of substrate adhesion-dependent cell spreading	0.013945	CL3626Contig2/comp36755_c0_seq11_6	2
GO:2001141	regulation of RNA biosynthetic process	0.013945	CL8222Contig1/CL21672Contig1	2
GO:0033138	positive regulation of peptidyl-serine phosphorylation	0.0143256	CL7134Contig1/CL7Contig20/comp53940_c2_seq4_2/CL25831Contig1	4
GO:0046777	protein autophosphorylation	0.0157228	CL24089Contig1/CL3626Contig2/comp36755_c0_seq11_6/CL29632Contig1/CL16435Contig1/comp69408_c0_seq2_4/CL8044Contig1/comp68728_c0_seq8_1	8
GO:0051897	positive regulation of protein kinase B signaling	0.0161271	CL3626Contig2/comp36755_c0_seq11_6/CL10843Contig1/CL10843Contig2	4
GO:0050767	regulation of neurogenesis	0.0161434	CL38210Contig1/CL48046Contig1/CL422Contig1	3
GO:0010498	proteasomal protein catabolic process	0.0165509	CL17552Contig1/comp14066_c0_seq1_1	2
GO:0010571	positive regulation of nuclear cell cycle DNA replication	0.0165509	CL7814Contig1/CL7814Contig2	2
GO:0030224	monocyte differentiation	0.0165509	comp70940_c0_seq4_1/CL21672Contig1	2
GO:0031953	negative regulation of protein autophosphorylation	0.0165509	CL3626Contig2/comp36755_c0_seq11_6	2
GO:0034333	adherens junction assembly	0.0165509	CL2Contig153/comp33046_c0_seq1_6	2
GO:0035909	aorta morphogenesis	0.0165509	CL5119Contig2/comp55186_c0_seq16_2	2
GO:0042157	lipoprotein metabolic process	0.0165509	comp76648_c0_seq12_4/CL259Contig4	2
GO:0000184	nuclear-transcribed mRNA catabolic process, nonsense-mediated decay	0.0175426	CL16435Contig1/CL36443Contig1/CL37096Contig1	3
GO:0060216	definitive hemopoiesis	0.0175426	CL2Contig153/comp33046_c0_seq1_6/comp69815_c0_seq5_1	3
GO:0007010	cytoskeleton organization	0.018574	CL6510Contig2/comp76559_c0_seq1_4/CL2172Contig2/comp56352_c0_seq4_3/CL2331Contig2/CL2419Contig1/CL2419Contig3/CL15Contig4	8
GO:0007205	protein kinase C-activating G-protein coupled receptor signaling pathway	0.0190074	CL274Contig1/CL274Contig2/CL15Contig4	3
GO:0046580	negative regulation of Ras protein signal transduction	0.0190074	CL274Contig1/CL274Contig2/CL10438Contig1	3
GO:0000070	mitotic sister chromatid segregation	0.0193464	CL7814Contig1/CL7814Contig2	2
GO:0001706	endoderm formation	0.0193464	CL1156Contig1/CL918Contig4	2
GO:0008156	negative regulation of DNA replication	0.0193464	CL38210Contig1/CL48046Contig1	2
GO:0009268	response to pH	0.0193464	CL3626Contig2/comp36755_c0_seq11_6	2
GO:0010586	miRNA metabolic process	0.0193464	CL12781Contig1/CL47090Contig1	2
GO:0031571	mitotic G1 DNA damage checkpoint	0.0193464	CL274Contig1/CL274Contig2	2
GO:0043252	sodium-independent organic anion transport	0.0193464	CL2861Contig1/CL6520Contig1	2
GO:0045670	regulation of osteoclast differentiation	0.0193464	CL8222Contig1/comp38111_c0_seq1_6	2
GO:0046621	negative regulation of organ growth	0.0193464	CL3626Contig2/comp36755_c0_seq11_6	2
GO:0090303	positive regulation of wound healing	0.0193464	CL10843Contig1/CL10843Contig2	2
GO:0021766	hippocampus development	0.0201416	comp69408_c0_seq2_4/CL28Contig23/CL38210Contig1/CL48046Contig1	4
GO:0032012	regulation of ARF protein signal transduction	0.0221344	CL1444Contig2/CL10843Contig1/CL10843Contig2	3
GO:0000083	regulation of transcription involved in G1/S transition of mitotic cell cycle	0.0223245	CL16979Contig1/comp73708_c0_seq3_5	2
GO:0043388	positive regulation of DNA binding	0.0223245	CL2Contig153/comp33046_c0_seq1_6	2
GO:0046339	diacylglycerol metabolic process	0.0223245	CL274Contig1/CL274Contig2	2
GO:0051533	positive regulation of NFAT protein import into nucleus	0.0223245	CL1270Contig1/comp39618_c0_seq1_6	2
GO:0060396	growth hormone receptor signaling pathway	0.0223245	CL3626Contig2/comp36755_c0_seq11_6	2
GO:0071902	positive regulation of protein serine/threonine kinase activity	0.0223245	CL7Contig20/comp53940_c2_seq4_2	2
GO:2000505	regulation of energy homeostasis	0.0223245	CL1517Contig1/CL7928Contig1	2
GO:0001707	mesoderm formation	0.0237967	CL1156Contig1/CL38210Contig1/CL48046Contig1	3
GO:0030218	erythrocyte differentiation	0.0237967	CL7891Contig1/CL3360Contig2/comp69815_c0_seq5_1	3
GO:0031647	regulation of protein stability	0.0237967	CL3778Contig1/CL38210Contig1/CL48046Contig1	3
GO:0060348	bone development	0.0237967	CL2607Contig2/CL21Contig4/CL15934Contig1	3
GO:0009966	regulation of signal transduction	0.0254783	CL8044Contig1/comp68728_c0_seq8_1	2
GO:0032801	receptor catabolic process	0.0254783	CL580Contig2/CL990Contig3	2
GO:0035196	production of miRNAs involved in gene silencing by miRNA	0.0254783	CL12781Contig1/CL47090Contig1	2
GO:0043508	negative regulation of JUN kinase activity	0.0254783	CL20230Contig1/CL16523Contig1	2
GO:2000036	regulation of stem cell population maintenance	0.0254783	CL23188Contig1/CL23188Contig2	2
GO:2000811	negative regulation of anoikis	0.0254783	CL3626Contig2/comp36755_c0_seq11_6	2
GO:0014070	response to organic cyclic compound	0.0273187	CL3778Contig1/CL1Contig213/CL46975Contig1	3
GO:0046426	negative regulation of JAK-STAT cascade	0.0273187	CL6058Contig1/CL38210Contig1/CL48046Contig1	3
GO:0006402	mRNA catabolic process	0.0288011	CL12781Contig1/CL47090Contig1	2
GO:0033344	cholesterol efflux	0.0288011	comp76648_c0_seq12_4/CL259Contig4	2
GO:0035194	posttranscriptional gene silencing by RNA	0.0288011	CL12781Contig1/CL47090Contig1	2
GO:0044319	wound healing, spreading of cells	0.0288011	CL3626Contig2/comp36755_c0_seq11_6	2
GO:0045445	myoblast differentiation	0.0288011	CL16979Contig1/comp73708_c0_seq3_5	2
GO:0016236	macroautophagy	0.0291782	CL580Contig2/comp64681_c0_seq1_5/CL218Contig3	3
GO:0042787	protein ubiquitination involved in ubiquitin-dependent protein catabolic process	0.030568	CL6417Contig1/CL10447Contig1/comp65078_c0_seq3_1/CL5575Contig1/CL17552Contig1/comp14066_c0_seq1_1	6
GO:0009952	anterior/posterior pattern specification	0.0312635	CL7434Contig1/CL2Contig153/comp33046_c0_seq1_6/comp38111_c0_seq1_6	4
GO:0043312	neutrophil degranulation	0.0312635	CL28117Contig1/CL28117Contig2/CL161Contig1/CL3972Contig2	4
GO:0051726	regulation of cell cycle	0.0312635	comp38111_c0_seq1_6/CL38210Contig1/CL48046Contig1/CL21672Contig1	4
GO:0060041	retina development in camera-type eye	0.0312635	comp38111_c0_seq1_6/CL1432Contig2/CL28Contig23/comp70940_c0_seq4_1	4
GO:0008360	regulation of cell shape	0.0321357	CL3626Contig2/comp36755_c0_seq11_6/CL1089Contig1/comp76559_c0_seq1_4/CL10438Contig1/CL1432Contig2/comp70940_c0_seq4_1	7
GO:0000060	protein import into nucleus, translocation	0.0322866	CL24636Contig1/CL31Contig6	2
GO:0006336	DNA replication-independent nucleosome assembly	0.0322866	CL24636Contig1/CL31Contig6	2
GO:0021670	lateral ventricle development	0.0322866	CL1432Contig2/comp70940_c0_seq4_1	2
GO:0035518	histone H2A monoubiquitination	0.0322866	CL17552Contig1/comp14066_c0_seq1_1	2
GO:0043534	blood vessel endothelial cell migration	0.0322866	comp70940_c0_seq4_1/CL259Contig4	2
GO:0051894	positive regulation of focal adhesion assembly	0.0322866	CL3626Contig2/comp36755_c0_seq11_6	2
GO:0001932	regulation of protein phosphorylation	0.0351479	CL7Contig20/comp53940_c2_seq4_2/CL25831Contig1	3
GO:0006289	nucleotide-excision repair	0.0359282	CL17552Contig1/comp14066_c0_seq1_1	2
GO:0008361	regulation of cell size	0.0359282	CL7Contig20/comp53940_c2_seq4_2	2
GO:0010800	positive regulation of peptidyl-threonine phosphorylation	0.0359282	CL7Contig20/comp53940_c2_seq4_2	2
GO:2000114	regulation of establishment of cell polarity	0.0359282	CL10843Contig1/CL10843Contig2	2
GO:0007140	male meiosis	0.0397199	CL12781Contig1/CL47090Contig1	2
GO:0032008	positive regulation of TOR signaling	0.0397199	CL7Contig20/comp53940_c2_seq4_2	2
GO:0035994	response to muscle stretch	0.0397199	CL3626Contig2/comp36755_c0_seq11_6	2
GO:0046834	lipid phosphorylation	0.0397199	CL274Contig1/CL274Contig2	2
GO:0050769	positive regulation of neurogenesis	0.0397199	CL21Contig9/CL422Contig1	2
GO:0070306	lens fiber cell differentiation	0.0397199	CL38210Contig1/CL48046Contig1	2
GO:2000648	positive regulation of stem cell proliferation	0.0397199	CL23188Contig1/CL23188Contig2	2
GO:0007088	regulation of mitotic nuclear division	0.0436556	comp71162_c0_seq1_4/comp77195_c0_seq9_5	2
GO:0010613	positive regulation of cardiac muscle hypertrophy	0.0436556	CL3626Contig2/comp36755_c0_seq11_6	2
GO:0021680	cerebellar Purkinje cell layer development	0.0436556	CL1432Contig2/comp70940_c0_seq4_1	2
GO:0045892	negative regulation of transcription, DNA-templated	0.0450999	comp64681_c0_seq1_5/CL1952Contig1/CL7928Contig1/CL21Contig9/CL16979Contig1/CL17856Contig1/comp42815_c0_seq5_6/comp73708_c0_seq3_5/CL1Contig65/CL3Contig61/comp72727_c0_seq1_1/CL16523Contig1	12
GO:0007519	skeletal muscle tissue development	0.0463807	CL7434Contig1/CL2172Contig2/comp56352_c0_seq4_3	3
GO:0032436	positive regulation of proteasomal ubiquitin-dependent protein catabolic process	0.0463807	CL6417Contig1/CL6058Contig1/CL5575Contig1	3
GO:0032467	positive regulation of cytokinesis	0.0463807	CL2172Contig2/comp56352_c0_seq4_3/comp34960_c0_seq2_6	3
GO:0000077	DNA damage checkpoint	0.0477296	CL16979Contig1/comp73708_c0_seq3_5	2
GO:0010812	negative regulation of cell-substrate adhesion	0.0477296	CL3626Contig2/comp36755_c0_seq11_6	2
GO:0010942	positive regulation of cell death	0.0477296	CL7134Contig1/comp38111_c0_seq1_6	2
GO:0030216	keratinocyte differentiation	0.0477296	comp64681_c0_seq1_5/CL21672Contig1	2
GO:0035278	miRNA mediated inhibition of translation	0.0477296	CL12781Contig1/CL47090Contig1	2
