# Supplementary material for: Dynamic Expression and Gene Regulation of MicroRNAs During Bighead Carp (Hypophthalmichthys nobilis) Early Development
Source: Front Genet. 2022 Jan 19;12:821403. doi: 10.3389/fgene.2021.821403 (PMC8809360; doi:10.3389/fgene.2021.821403)
Supplement: Supplementary file 10 [file DataSheet1.XLSX]

## Sheet: Sheet1.Primers
	miRNA	Forward primer(5->3)
	miR-10c-3p	AAATTCGTATCTAGGGGAGTA
	miR-27b-5p	AGAGCTTAGCTGATTGGTGAACA
	miR-30e-3p	CTTTCAGTCGGATGTTTGCAGC
	miR-181a-3p	ACCATCGACCGTTGATTGTACC
	miR-196b	TAGGTAGTTTCAAGTTGTTGGG
	miR-200a-5p	CATCTTACCGGACAGTGCTG
	miR-203b-3p	GTGAAATGTTCAGGACCACTTG
	miR-203b-5p	GTGGTTCTCAACAGTTCAACA
	miR-205-3p	CTTCATTCCACCGGAGTCTG
	miR-222a-5p	CTCAGTAGTCAGTGTAGATCC
	5s rRNA	GGAGACCGCCTGGGAATA
miRNA	Target	Forward primer (5->3)	Backward primer (5->3)	Product length (bp)
miR-30e-3p	CL31838Contig1 (polr1c)	GAACGGAAGGAAGGTAGC	TGGCACTTAGAGATGAGGA	201
miR-181a-3p	CL4912Contig1 (pld1)	GAGGTGGCTTGTTGTGAA	ATGCTTGGTCTCTGTGTATT	130
miR-196b	CL15344Contig1 (rce2)	TGCTACACTGCTGACATAC	GAACAATCTGACTTACATCTCG	181
miR-222a-5p	CL6417Contig1 (arih1)	CACTGTAATGCGACTAATCAC	TCCACTTCCTCAACCACTT	242
miR-222a-5p	CL834Contig2 (uts2r2)	GAATAGTAACAGAACAGTGGAG	GGTCATCAATGGCATAATCG	155
	comp37248_c0_seq1_6 (actb)	GGATTCGCTGGAGATGATG	TCGTTGTAGAAGGTGTGATG	221

## Sheet: Sheet2.miRNA_qPCR
∆ Ct
		miR-10c-3p	miR-27b-5p	miR-30e-3p	miR-181a-3p	miR-196b	miR-200a-5p	miR-203b-3p	miR-203b-5p	miR-205-3p	miR-222a-5p
	DS1_1	25.6333	21.6367	14.0533	24.49	22.37	24.26	24.6167	25.8533	18.6433	25.4767
	DS1_2	24.5033	20.39	13.2167	23.8	21.2933	23.9367	22.2033	25.9333	16.8833	23.6767
	DS1_3	24.8367	21.7367	14.11	24.3967	21.0533	24.4867	22.0467	25	16.32	24.5833
	DS2_1	17.36	19.16	12.34	15.2933	12.9633	15.5233	13.6567	16.13	9.17333	18.61
	DS2_2	19.02	19.88	13.67	16.9133	15.08	16.9533	15.3067	17.5233	10.38	19.9533
	DS2_3	19.4167	19.8033	13.2133	16.97	15.4967	17.9333	16.15	18.69	10.44	21.0033
mean ∆ Ct
		miR-10c-3p	miR-27b-5p	miR-30e-3p	miR-181a-3p	miR-196b	miR-200a-5p	miR-203b-3p	miR-203b-5p	miR-205-3p	miR-222a-5p
	DS1	24.9911	21.2544	13.7933	24.2289	21.5722	24.2278	22.9556	25.5956	17.2822	24.5789
∆∆ Ct		miR-10c-3p	miR-27b-5p	miR-30e-3p	miR-181a-3p	miR-196b	miR-200a-5p	miR-203b-3p	miR-203b-5p	miR-205-3p	miR-222a-5p
	DS1_1	0.642222	0.382222	0.26	0.261111	0.797778	0.0322222	1.66111	0.257778	1.36111	0.897778
	DS1_2	-0.487778	-0.864444	-0.576667	-0.428889	-0.278889	-0.291111	-0.752222	0.337778	-0.398889	-0.902222
	DS1_3	-0.487778	-0.864444	-0.576667	-0.428889	-0.278889	-0.291111	-0.752222	0.337778	-0.398889	-0.902222
	DS2_1	-7.63111	-2.09444	-1.45333	-8.93556	-8.60889	-8.70444	-9.29889	-9.46556	-8.10889	-5.96889
	DS2_2	-5.97111	-1.37444	-0.123333	-7.31556	-6.49222	-7.27444	-7.64889	-8.07222	-6.90222	-4.62556
	DS2_3	-5.57444	-1.45111	-0.58	-7.25889	-6.07556	-6.29444	-6.80556	-6.90556	-6.84222	-3.57556
rel-exp
		miR-10c-3p	miR-27b-5p	miR-30e-3p	miR-181a-3p	miR-196b	miR-200a-5p	miR-203b-3p	miR-203b-5p	miR-205-3p	miR-222a-5p
	DS1_1	0.640725	0.767255	0.835088	0.834445	0.575235	0.977913	0.316196	0.836375	0.389282	0.536713
	DS1_2	1.40228	1.82064	1.4914	1.3462	1.21326	1.22358	1.68439	0.791259	1.31849	1.86894
	DS1_3	1.40228	1.82064	1.4914	1.3462	1.21326	1.22358	1.68439	0.791259	1.31849	1.86894
	DS2_1	198.241	4.27062	2.7384	489.633	390.422	417.156	629.861	706.995	276.07	62.6346
	DS2_2	62.7312	2.59268	1.08925	159.295	90.023	154.82	200.699	269.142	119.612	24.6849
	DS2_3	47.6513	2.73419	1.49485	153.159	67.4411	78.4904	111.86	119.889	114.74	11.922
mean_group		miR-10c-3p	miR-27b-5p	miR-30e-3p	miR-181a-3p	miR-196b	miR-200a-5p	miR-203b-3p	miR-203b-5p	miR-205-3p	miR-222a-5p
	DS1	1.14843	1.46951	1.27263	1.17561	1.00058	1.14169	1.22832	0.806298	1.00876	1.42487
	DS2	102.874	3.19916	1.77417	267.362	182.629	216.822	314.14	365.342	170.141	33.0805
Folder_change		miR-10c-3p	miR-27b-5p	miR-30e-3p	miR-181a-3p	miR-196b	miR-200a-5p	miR-203b-3p	miR-203b-5p	miR-205-3p	miR-222a-5p
	DS2 vs. DS1	89.5783	2.17702	1.3941	227.424	182.522	189.913	255.747	453.11	168.664	23.2166
p_value
relative expression		miR-10c-3p	miR-27b-5p	miR-30e-3p	miR-181a-3p	miR-196b	miR-200a-5p	miR-203b-3p	miR-203b-5p	miR-205-3p	miR-222a-5p
F-Test	DS2 vs. DS1	5.62141e-05	0.598551	0.325574	4.71076e-06	8.34745e-06	1.27502e-06	1.62636e-05	1.45732e-08	6.83476e-05	0.00169906
Shapiro-Wilk test	DS1	0	0	0	0	0	0	0	0	0	0
	DS2	0.174	0.145	0.456	0.03	0.12	0.414	0.308	0.472	0.051	0.467
Wilcoxon test	DS2 vs. DS1	0.038	0.038	0.188	0.038	0.038	0.038	0.038	0.038	0.038	0.038
∆Ct
F-test	DS2 vs. DS1	0.44137	0.434749	0.707907	0.267793	0.420825	0.098885	0.873182	0.280181	0.515974	0.72027
Shapiro-Wilk test	DS1	0.557	0.127	0.109	0.238	0.328	0.808	0.103	0.148	0.448	0.993
	DS2	0.349	0.186	0.659	0.057	0.294	0.795	0.647	0.903	0.08	0.865
T-test	DS2 vs. DS1	0.000429572	0.0142944	0.106367	9.32503e-05	0.000662666	0.000246415	0.00101489	0.000259209	0.000427786	0.00274415

## Sheet: Sheet3.Correlation
TPM_value
	miR-10c-3p	miR-27b-5p	miR-30e-3p	miR-181a-3p	miR-196b	miR-200a-5p	miR-203b-3p	miR-203b-5p	miR-205-3p	miR-222a-5p
DS1_1	0.539	0.517	12.433	26.72	8.555	13.252	149.998	0.776	0.366	17.821
DS1_2	0.742	0.765	17.479	46.34	9.583	18.648	206.729	1.237	0.225	22.81
DS1_3	0.72	0.556	17.39	47.438	12.883	19.778	252.726	1.214	0.309	24.038
DS2_1	59.479	36.035	715.569	1919.18	611.016	1104.12	8219.72	79.332	32.598	1309.98
DS2_2	39.312	24.402	557.444	1441.47	473.581	1039.93	6941.32	78.669	30.536	1051.26
DS2_3	28.498	20.341	352.694	1341.76	235.956	619.307	3040.18	31.377	10.29	725.275
qPCR_exp
	miR-10c-3p	miR-27b-5p	miR-30e-3p	miR-181a-3p	miR-196b	miR-200a-5p	miR-203b-3p	miR-203b-5p	miR-205-3p	miR-222a-5p
DS1_1	0.640725	0.767255	0.835088	0.834445	0.575235	0.977913	0.316196	0.836375	0.389282	0.536713
DS1_2	1.40228	1.82064	1.4914	1.3462	1.21326	1.22358	1.68439	0.791259	1.31849	1.86894
DS1_3	1.40228	1.82064	1.4914	1.3462	1.21326	1.22358	1.68439	0.791259	1.31849	1.86894
DS2_1	198.241	4.27062	2.7384	489.633	390.422	417.156	629.861	706.995	276.07	62.6346
DS2_2	62.7312	2.59268	1.08925	159.295	90.023	154.82	200.699	269.142	119.612	24.6849
DS2_3	47.6513	2.73419	1.49485	153.159	67.4411	78.4904	111.86	119.889	114.74	11.922
Pearson's
	miR-10c-3p	miR-27b-5p	miR-30e-3p	miR-181a-3p	miR-196b	miR-200a-5p	miR-203b-3p	miR-203b-5p	miR-205-3p	miR-222a-5p
r_value	0.9319	0.9162	0.5985	0.8915	0.8654	0.8536	0.8851	0.8633	0.8898	0.8907
p_value	0.0068	0.0102	0.2095	0.017	0.026	0.0306	0.019	0.0267	0.0176	0.0173

## Sheet: Sheet4.Target_qPCR
	miRNA	miR-30e-3p	miR-181a-3p	miR-196b	miR-222a-5p	miR-222a-5p
	Target	CL31838Contig1	CL4912Contig1	CL15344Contig1	CL6417Contig1	CL834Contig2
∆Ct	DS1_1	2.8	4.16	3.72	3.68	3.88
	DS1_2	3	4.71	3.51	3.13	4.11
	DS1_3	2.4	4.3	3.43	2.75	3.46
	DS1_4	2.75	4.75	4.23	3.47	3.92
	DS2_1	6.44	7.66	8.16	8.71	10.9
	DS2_2	4.42	7.81	7.61	7.58	10.21
	DS2_3	5.97	8.94	8.38	8.09	11.27
	DS2_4	5.49	7.49	8.32	8.43	10.92
mean ∆Ct
	Group	CL31838Contig1	CL4912Contig1	CL15344Contig1	CL6417Contig1	CL834Contig2
	DS1	2.7375	4.48	3.7225	3.2575	3.8425
∆∆Ct
	Sample	CL31838Contig1	CL4912Contig1	CL15344Contig1	CL6417Contig1	CL834Contig2
	DS1_1	0.0625	-0.32	-0.0025	0.4225	0.0375
	DS1_2	0.2625	0.23	-0.2125	-0.1275	0.2675
	DS1_3	-0.3375	-0.18	-0.2925	-0.5075	-0.3825
	DS1_4	0.0125	0.27	0.5075	0.2125	0.0775
	DS2_1	3.7025	3.18	4.4375	5.4525	7.0575
	DS2_2	1.6825	3.33	3.8875	4.3225	6.3675
	DS2_3	3.2325	4.46	4.6575	4.8325	7.4275
	DS2_4	2.7525	3.01	4.5975	5.1725	7.0775
rel-exp
	Sample	CL31838Contig1	CL4912Contig1	CL15344Contig1	CL6417Contig1	CL834Contig2
	DS1_1	0.957603	1.24833	1.00173	0.746131	0.974342
	DS1_2	0.833642	0.852635	1.15869	1.0924	0.830758
	DS1_3	1.26357	1.13288	1.22476	1.42158	1.3036
	DS1_4	0.991373	0.82932	0.70344	0.86304	0.947698
	DS2_1	0.0768133	0.110338	0.0461508	0.0228367	0.00750725
	DS2_2	0.311542	0.0994421	0.0675688	0.0499802	0.0121113
	DS2_3	0.106395	0.0454366	0.0396235	0.0350972	0.00580898
	DS2_4	0.148394	0.124137	0.0413061	0.0277282	0.00740389
mean_rel-exp	Group	CL31838Contig1	CL4912Contig1	CL15344Contig1	CL6417Contig1	CL834Contig2
	DS1	1.01155	1.01579	1.02216	1.03079	1.0141
	DS2	0.160786	0.0948383	0.0486623	0.0339106	0.00820786
fold change	Pairwise	CL31838Contig1	CL4912Contig1	CL15344Contig1	CL6417Contig1	CL834Contig2
	DS2 vs. DS1	0.158951	0.0933639	0.0476074	0.0328977	0.00809374
P value
Rel-exp		CL31838Contig1	CL4912Contig1	CL15344Contig1	CL6417Contig1	CL834Contig2
F-Test	DS2 vs. DS1	0.39181	0.0147945	0.000579897	0.000213169	8.14951e-06
Shapiro-Wilk test	DS1	0.534	0.287	0.501	0.715	0.331
	DS2	0.257	0.337	0.075	0.651	0.369
T-Test	DS2 vs. DS1	9.29497e-05	6.14201e-05	7.8901e-05	0.00026951	3.03528e-05
Wilcoxon test	DS2 vs. DS1	0.014	0.014	0.014	0.014	0.014
∆Ct		CL31838Contig1	CL4912Contig1	CL15344Contig1	CL6417Contig1	CL834Contig2
F-Test	DS2 vs. DS1	0.0706178	0.221161	0.968069	0.777512	0.449319
Shapiro-Wilk test	DS1	0.697	0.264	0.341	0.86	0.495
	DS2	0.778	0.116	0.186	0.893	0.463
T-Test	DS2 vs. DS1	0.0414038	0.0208923	0.0136716	0.0225877	0.0253938
