# Supplementary material for: Dynamic Expression and Gene Regulation of MicroRNAs During Bighead Carp (Hypophthalmichthys nobilis) Early Development
Source: Front Genet. 2022 Jan 19;12:821403. doi: 10.3389/fgene.2021.821403 (PMC8809360; doi:10.3389/fgene.2021.821403)
Supplement: Supplementary file 11 [file DataSheet2.XLSX]

## Sheet: Sheet1.QCTable
Sample	raw_reads	reads_trimmed_length	reads_trimmed_Q20	reads_trimmed_N	clean_reads	clean_reads_uniq
DS1_1	103475076	46576285	46473858	46407152	46407152	4528958
DS1_2	88283383	44616489	44520355	44454437	44454437	4854903
DS1_3	99094052	48758136	48654983	48590232	48590232	5345076
DS2_1	41819372	26022680	25986700	25891288	25891288	3189022
DS2_2	35886437	22443318	22412377	22334079	22334079	3244615
DS2_3	64540783	37661540	37586165	37511283	37511283	4479812
DS3_1	29576423	21867957	21834115	21752031	21752031	2542082
DS3_2	37828792	27676474	27636771	27534270	27534270	3372660
DS3_3	32123580	22765793	22728759	22646805	22646805	2566246
DS4_1	29138310	23543153	23511690	23439616	23439616	2545956
DS4_2	34180301	28340653	28306686	28182780	28182780	2872129
DS4_3	30113892	25773005	25737436	25623037	25623037	2830772
DS5_1	29466801	23992188	23962342	23860130	23860130	2231323
DS5_2	34328239	29166436	29129351	28998792	28998792	2698054
DS5_3	29584998	24513045	24488581	24381377	24381377	2210884
DS6_1	34512196	28991748	28954475	28823509	28823509	2225206
DS6_2	34998575	29211809	29172938	29045321	29045321	2259687
DS6_3	29407478	25351727	25317777	25229179	25229179	1714129
Total	818358688	537272436	536415359	534705318	534705318	55711514
Mean	4.54644e+07	2.98485e+07	2.98009e+07	29705851	29705851	3.09508e+06

## Sheet: Sheet2.LengthDistribution
length	DS1_1	DS1_2	DS1_3	DS2_1	DS2_2	DS2_3	DS3_1	DS3_2	DS3_3	DS4_1	DS4_2	DS4_3	DS5_1	DS5_2	DS5_3	DS6_1	DS6_2	DS6_3
15	2604078	2104903	2340545	636264	652008	1076211	534094	829610	676600	418652	522637	412745	464092	488209	389396	416840	441893	398263
16	2843456	2270911	2610471	815900	800229	1479620	806627	1089236	938241	719503	863131	723978	839082	761438	709073	661531	635832	658878
17	3008652	2453592	2943331	961875	930202	1594717	864618	1134158	1030999	754537	918499	731798	940596	818211	726565	701213	704788	705446
18	3023593	2640445	3286686	966692	953063	1582088	819359	1137333	1008561	816340	989882	770262	993611	879194	777957	814007	785113	791205
19	3074319	2421632	2670725	766157	755803	1249017	663806	916278	792370	522498	690643	557697	532675	548937	471816	466579	540168	508198
20	3407991	2525580	2772103	1038715	910648	1460718	955570	1335910	1092859	853015	998599	860573	853795	1054262	810436	866915	971062	990493
21	2805653	2577051	3092534	1430596	1290367	1798227	1453233	2185073	1672300	1656006	2009776	1623449	1707504	2355537	1724055	2131186	2192362	2079523
22	3607787	3618898	4667600	5631186	4355517	5880304	6605022	9057063	7082173	7948373	9066561	7834027	8550891	12026025	8975629	11958678	12004206	10530644
23	1918048	1915062	1969902	2258565	1845105	2650935	2739036	3702961	2917691	3199103	3688116	3318630	3348957	4591942	3587387	4510217	4625499	4311981
24	2290662	2127892	2776849	1201581	1138591	1620476	1235164	1504444	1293795	1281929	1461312	1278132	1366767	1465279	1269413	1600005	1474995	1358591
25	1598129	1644820	1786570	654504	647062	983595	533431	652229	570501	464238	527233	507917	444321	438123	405164	487709	435795	423822
26	2005464	1904004	2105727	747956	671469	1110821	557259	649975	577176	430538	486919	472919	383931	371805	352993	358600	352907	363620
27	2380483	2318150	2610102	804868	729963	1192019	567358	631210	563947	463384	528646	520421	380024	355619	348122	344531	344960	323277
28	2894854	2686587	2898691	759941	642388	1171925	530244	542203	503785	429234	532109	497298	378724	318362	333716	359903	352285	287801
29	1494699	1591518	1839187	608130	528989	1033864	397566	400772	366411	369879	433272	459935	289283	256192	276199	292992	266119	231731
30	978185	1572555	1227922	552569	501202	972678	331206	322545	299854	317074	415170	410296	247968	223013	255321	261132	257854	183709
31	1079232	1196429	1268161	896606	731632	1169145	432224	403605	322080	442268	789855	599452	363258	397886	420574	438343	464653	257427
32	772937	868252	912538	861974	752945	1284432	452718	359039	295480	664030	1017962	1163145	460904	568927	758591	566571	524130	230040
33	594087	689217	677952	441458	505515	846435	253008	176120	153014	449203	640028	740281	407168	373639	568063	441469	384698	179252
34	1234700	1442353	1200088	582962	697101	1244518	296946	187127	172388	418110	578957	759561	401504	325598	652943	470837	338315	144083
35	1066688	1290615	952907	432892	364205	768795	156926	87342	81066	205970	275616	316439	166988	131858	210552	219252	201080	70026
36	564148	768296	638870	1037287	717311	1945176	261405	110667	119699	262587	362168	448051	166231	130206	188834	204439	253874	81783
37	353944	485672	398957	783264	488546	1493847	139892	52194	55165	146184	169635	248710	77527	56464	73852	95272	160158	46956
38	226233	391166	304310	319185	230274	614344	63396	28352	25205	73049	77371	125044	39558	26761	37306	54403	132145	26929
39	298630	451363	321287	271555	196271	535809	57089	21378	20873	69593	58938	119488	32561	19822	32587	58284	105953	23453
40	115252	221122	137598	151811	110402	316432	22004	7649	7137	32173	26135	59450	12747	7934	13780	23050	42284	11958
41	165248	276352	178619	276795	187271	435135	22830	9797	7435	32146	53610	63339	9463	7549	11053	19551	52193	10090
Total	46407152	44454437	48590232	25891288	22334079	37511283	21752031	27534270	22646805	23439616	28182780	25623037	23860130	28998792	24381377	28823509	29045321	25229179
21-23nt	0.17953	0.182457	0.200247	0.35998	0.335406	0.27537	0.496381	0.542782	0.5154	0.546233	0.523882	0.498618	0.570297	0.654286	0.585983	0.645309	0.648024	0.670737
26-28nt	0.0623795	0.0604346	0.0596558	0.0293512	0.0287627	0.0312419	0.0243768	0.0196919	0.0222453	0.0183123	0.0188806	0.0194082	0.0158727	0.0109785	0.0136873	0.0124864	0.0121288	0.0114075
